# Supplementary material for: A universal hydrochloric acid-assistant powder-to-powder strategy for quick and mass preparation of lead-free perovskite microcrystals
Source: Light Sci Appl. 2023 Mar 20;12:75. doi: 10.1038/s41377-023-01117-2 (PMC10025261; doi:10.1038/s41377-023-01117-2)
Supplement: Supplementary file 5 — Source data [file 41377_2023_1117_MOESM5_ESM.xlsx]

## Sheet: Fig. 1
Fig. 1d-Simulated LaMer model
Time	Concentration
0.00777	0.0101
0.00876	0.01403
0.00975	0.01796
0.01074	0.02188
0.01173	0.02579
0.01272	0.02969
0.01371	0.03358
0.01394	0.0345
0.0147	0.03747
0.01569	0.04135
0.01668	0.04522
0.01767	0.04908
0.01866	0.05293
0.01965	0.05678
0.02064	0.06061
0.02088	0.06158
0.02162	0.06444
0.02261	0.06826
0.0236	0.07207
0.02459	0.07587
0.02558	0.07966
0.02657	0.08344
0.02756	0.08722
0.02837	0.0903
0.02855	0.09098
0.02954	0.09474
0.03053	0.09849
0.03152	0.10223
0.03251	0.10596
0.0335	0.10968
0.03449	0.1134
0.03515	0.1159
0.03548	0.11711
0.03646	0.1208
0.03745	0.12449
0.03844	0.12818
0.03943	0.13185
0.04042	0.13552
0.04141	0.13918
0.0424	0.14283
0.04259	0.14354
0.04339	0.14647
0.04438	0.15011
0.04537	0.15374
0.04636	0.15736
0.04735	0.16097
0.04834	0.16458
0.04933	0.16818
0.04958	0.1691
0.05032	0.17178
0.0513	0.17537
0.05229	0.17895
0.05328	0.18253
0.05427	0.1861
0.05521	0.18946
0.05526	0.18966
0.05625	0.19322
0.05724	0.19677
0.05823	0.20032
0.05922	0.20386
0.06021	0.2074
0.0612	0.21093
0.06138	0.21156
0.06219	0.21446
0.06318	0.21798
0.06417	0.2215
0.06516	0.22501
0.06615	0.22852
0.06713	0.23202
0.06812	0.23552
0.06892	0.23832
0.06911	0.23902
0.0701	0.24251
0.07109	0.24599
0.07208	0.24948
0.07307	0.25296
0.07406	0.25643
0.07505	0.2599
0.07604	0.26337
0.07703	0.26684
0.07796	0.27009
0.07802	0.2703
0.07901	0.27376
0.08	0.27721
0.08099	0.28066
0.08197	0.28411
0.08296	0.28755
0.08395	0.291
0.08494	0.29443
0.08593	0.29787
0.08692	0.3013
0.08791	0.30473
0.08837	0.30632
0.0889	0.30816
0.08989	0.31158
0.09088	0.315
0.09187	0.31841
0.09286	0.32183
0.09385	0.32524
0.09484	0.32864
0.09583	0.33205
0.09682	0.33545
0.0978	0.33884
0.09801	0.33955
0.09879	0.34224
0.09978	0.34563
0.10077	0.34901
0.10176	0.3524
0.10275	0.35578
0.10374	0.35915
0.10473	0.36252
0.10572	0.36589
0.10671	0.36925
0.10727	0.37114
0.1077	0.37261
0.10869	0.37597
0.10968	0.37932
0.11067	0.38266
0.11166	0.38601
0.11264	0.38934
0.11363	0.39268
0.11462	0.396
0.11561	0.39933
0.11575	0.39978
0.1166	0.40264
0.11759	0.40596
0.11858	0.40926
0.11957	0.41256
0.12056	0.41586
0.12155	0.41915
0.12254	0.42243
0.12353	0.42571
0.12452	0.42898
0.12551	0.43225
0.1265	0.43551
0.12748	0.43876
0.12847	0.44201
0.12946	0.44525
0.13002	0.44706
0.13045	0.44848
0.13144	0.4517
0.13243	0.45492
0.13342	0.45813
0.13441	0.46133
0.1354	0.46453
0.13639	0.46771
0.13738	0.47089
0.13837	0.47406
0.13936	0.47723
0.14035	0.48038
0.14134	0.48353
0.14233	0.48666
0.14274	0.48798
0.14331	0.48979
0.1443	0.49291
0.14529	0.49602
0.14628	0.49912
0.14727	0.50221
0.14826	0.5053
0.14925	0.50837
0.15024	0.51143
0.15123	0.51449
0.15222	0.51753
0.15321	0.52057
0.1542	0.52359
0.15519	0.52661
0.1557	0.52816
0.15618	0.52961
0.15717	0.53261
0.15815	0.5356
0.15914	0.53857
0.16013	0.54154
0.16112	0.54449
0.16211	0.54743
0.1631	0.55037
0.16409	0.55329
0.16508	0.55621
0.16607	0.55911
0.16706	0.562
0.16781	0.56419
0.16805	0.56488
0.16904	0.56776
0.17003	0.57062
0.17102	0.57347
0.17201	0.57631
0.17299	0.57914
0.17398	0.58196
0.17497	0.58477
0.17596	0.58756
0.17695	0.59035
0.17794	0.59313
0.17893	0.5959
0.17992	0.59865
0.18091	0.6014
0.18092	0.60143
0.1819	0.60414
0.18289	0.60686
0.18388	0.60958
0.18487	0.61229
0.18586	0.61498
0.18685	0.61767
0.18784	0.62034
0.18882	0.62301
0.18981	0.62567
0.1908	0.62831
0.19179	0.63095
0.19278	0.63358
0.19377	0.63619
0.19393	0.63662
0.19476	0.6388
0.19575	0.6414
0.19674	0.64399
0.19773	0.64656
0.19872	0.64913
0.19971	0.65169
0.2007	0.65424
0.20169	0.65679
0.20268	0.65932
0.20366	0.66184
0.20444	0.66382
0.20465	0.66435
0.20564	0.66686
0.20663	0.66935
0.20762	0.67184
0.20861	0.67431
0.2096	0.67678
0.21059	0.67924
0.21158	0.68169
0.21257	0.68413
0.21356	0.68656
0.21455	0.68898
0.21554	0.69139
0.2164	0.69348
0.21653	0.69379
0.21752	0.69618
0.2185	0.69857
0.21949	0.70094
0.22048	0.7033
0.22147	0.70566
0.22246	0.708
0.22345	0.71034
0.22444	0.71266
0.22543	0.71497
0.22642	0.71728
0.22741	0.71957
0.2284	0.72185
0.22939	0.72412
0.23038	0.72638
0.23137	0.72863
0.23182	0.72967
0.23236	0.73087
0.23335	0.7331
0.23433	0.73531
0.23532	0.73751
0.23631	0.7397
0.2373	0.74188
0.23829	0.74404
0.23928	0.74619
0.24027	0.74833
0.24126	0.75046
0.24225	0.75257
0.24324	0.75466
0.24423	0.75674
0.24522	0.75881
0.24621	0.76086
0.24686	0.76221
0.2472	0.7629
0.24819	0.76491
0.24917	0.76692
0.25016	0.7689
0.25115	0.77087
0.25214	0.77283
0.25313	0.77476
0.25412	0.77668
0.25511	0.77858
0.2561	0.78046
0.25709	0.78232
0.25808	0.78416
0.25907	0.78598
0.26006	0.78778
0.26105	0.78956
0.26204	0.79132
0.26303	0.79306
0.26401	0.79478
0.265	0.79647
0.26599	0.79814
0.26614	0.79839
0.26698	0.79979
0.26797	0.80142
0.26896	0.80303
0.26995	0.80461
0.27094	0.80616
0.27193	0.8077
0.27292	0.80921
0.27391	0.81069
0.2749	0.81215
0.27589	0.81359
0.27688	0.815
0.27787	0.81638
0.27886	0.81774
0.27984	0.81907
0.28083	0.82038
0.28182	0.82166
0.28281	0.82292
0.2838	0.82415
0.28388	0.82425
0.28479	0.82535
0.28578	0.82653
0.28677	0.82768
0.28776	0.8288
0.28875	0.8299
0.28974	0.83097
0.29073	0.83201
0.29172	0.83303
0.29271	0.83402
0.2937	0.83498
0.29468	0.83591
0.29567	0.83682
0.29666	0.8377
0.29765	0.83855
0.29864	0.83937
0.29963	0.84017
0.30062	0.84094
0.30161	0.84167
0.3026	0.84238
0.30359	0.84306
0.30458	0.84372
0.30557	0.84434
0.30625	0.84475
0.30656	0.84493
0.30755	0.84549
0.30854	0.84602
0.30953	0.84652
0.31051	0.84699
0.3115	0.84742
0.31249	0.84782
0.31348	0.84819
0.31447	0.84852
0.31546	0.84881
0.31645	0.84907
0.31744	0.8493
0.31843	0.84948
0.31942	0.84963
0.32041	0.84973
0.3214	0.8498
0.32239	0.84982
0.32338	0.8498
0.32437	0.84973
0.32535	0.84962
0.3263	0.84947
0.32634	0.84946
0.32733	0.84926
0.32832	0.849
0.32931	0.8487
0.3303	0.84834
0.33129	0.84793
0.33228	0.84746
0.33327	0.84694
0.33426	0.84637
0.33525	0.84573
0.33624	0.84504
0.33723	0.84429
0.33822	0.84347
0.33921	0.8426
0.34019	0.84166
0.34118	0.84066
0.34173	0.84008
0.34217	0.83959
0.34316	0.83846
0.34415	0.83726
0.34514	0.83599
0.34613	0.83466
0.34712	0.83326
0.34811	0.8318
0.3491	0.83026
0.35009	0.82866
0.35108	0.82699
0.35207	0.82525
0.35306	0.82345
0.35368	0.82228
0.35405	0.82158
0.35504	0.81964
0.35602	0.81764
0.35701	0.81558
0.358	0.81345
0.35899	0.81126
0.35998	0.809
0.36097	0.80669
0.36196	0.80432
0.36295	0.80189
0.36394	0.79941
0.36493	0.79687
0.36592	0.79428
0.36641	0.79299
0.36691	0.79165
0.3679	0.78896
0.36889	0.78623
0.36988	0.78346
0.37086	0.78064
0.37185	0.77778
0.37284	0.77489
0.37383	0.77197
0.37482	0.76901
0.37581	0.76602
0.3768	0.76301
0.3772	0.76178
0.37779	0.75997
0.37878	0.75691
0.37977	0.75383
0.38076	0.75074
0.38175	0.74763
0.38274	0.7445
0.38373	0.74137
0.38472	0.73823
0.3857	0.73509
0.38684	0.73146
0.38867	0.72564
0.38966	0.7225
0.39065	0.71936
0.39164	0.71624
0.39263	0.71312
0.39362	0.71001
0.39461	0.70691
0.3956	0.70383
0.3961	0.70228
0.39659	0.70077
0.39758	0.69772
0.39857	0.69469
0.39956	0.69168
0.40055	0.6887
0.40153	0.68573
0.40252	0.6828
0.40351	0.67988
0.4045	0.67699
0.40549	0.67413
0.40648	0.6713
0.40747	0.66849
0.40821	0.66641
0.40846	0.66571
0.40945	0.66296
0.41044	0.66024
0.41143	0.65755
0.41242	0.65489
0.41341	0.65227
0.4144	0.64967
0.41539	0.6471
0.41637	0.64456
0.41736	0.64206
0.41835	0.63959
0.41934	0.63714
0.42033	0.63473
0.42116	0.63273
0.42132	0.63235
0.42231	0.63
0.4233	0.62768
0.42429	0.6254
0.42528	0.62314
0.42627	0.62091
0.42726	0.61871
0.42825	0.61655
0.42924	0.61441
0.43023	0.6123
0.43042	0.61189
0.43121	0.61022
0.4322	0.60817
0.43319	0.60615
0.43418	0.60415
0.43517	0.60219
0.43616	0.60025
0.43715	0.59833
0.43814	0.59645
0.43913	0.59459
0.44012	0.59276
0.44111	0.59095
0.4421	0.58917
0.44237	0.58868
0.44309	0.58741
0.44408	0.58568
0.44507	0.58398
0.44606	0.58229
0.44704	0.58063
0.44803	0.579
0.44902	0.57739
0.45001	0.5758
0.451	0.57423
0.45199	0.57269
0.45298	0.57117
0.45397	0.56967
0.45496	0.56819
0.45595	0.56673
0.45664	0.56572
0.45694	0.5653
0.45793	0.56388
0.45892	0.56249
0.45991	0.56111
0.4609	0.55976
0.46188	0.55842
0.46287	0.5571
0.46386	0.55581
0.46485	0.55453
0.46584	0.55327
0.46683	0.55203
0.46782	0.5508
0.46881	0.5496
0.4698	0.54841
0.47079	0.54723
0.47178	0.54608
0.47277	0.54494
0.47376	0.54382
0.47438	0.54312
0.47475	0.54271
0.47574	0.54162
0.47673	0.54055
0.47771	0.53949
0.4787	0.53844
0.47969	0.53741
0.48068	0.5364
0.48167	0.5354
0.48266	0.53441
0.48365	0.53344
0.48464	0.53248
0.48563	0.53153
0.48662	0.5306
0.48761	0.52968
0.4886	0.52877
0.48959	0.52788
0.49058	0.527
0.49157	0.52613
0.49255	0.52527
0.49354	0.52442
0.49443	0.52367
0.49453	0.52359
0.49552	0.52276
0.49651	0.52195
0.4975	0.52115
0.49849	0.52036
0.49948	0.51958
0.50047	0.51881
0.50146	0.51805
0.50245	0.5173
0.50344	0.51656
0.50443	0.51582
0.50542	0.5151
0.50641	0.51439
0.50739	0.51369
0.50838	0.51299
0.50937	0.5123
0.51036	0.51163
0.51135	0.51096
0.51234	0.5103
0.51333	0.50964
0.51432	0.509
0.51531	0.50836
0.5163	0.50773
0.5168	0.50515
0.52322	0.50353
0.52421	0.50296
0.5252	0.50239
0.52619	0.50183
0.52718	0.50128
0.52817	0.50073
0.52916	0.50019
0.53015	0.49965
0.53114	0.49913
0.53213	0.4986
0.53312	0.49809
0.53411	0.49757
0.5351	0.49707
0.53609	0.49657
0.53708	0.49607
0.53806	0.49559
0.53905	0.4951
0.54004	0.49462
0.54103	0.49415
0.54187	0.49376
0.54202	0.49368
0.54301	0.49322
0.544	0.49276
0.54499	0.49231
0.54598	0.49186
0.54697	0.49142
0.54796	0.49098
0.54895	0.49055
0.54994	0.49012
0.55093	0.48969
0.55192	0.48927
0.5529	0.48886
0.55389	0.48845
0.55488	0.48804
0.55587	0.48764
0.55686	0.48724
0.55785	0.48685
0.55884	0.48646
0.55983	0.48608
0.56082	0.4857
0.56181	0.48532
0.5628	0.48495
0.56379	0.48458
0.56478	0.48422
0.56577	0.48386
0.56676	0.4835
0.56775	0.48315
0.56873	0.4828
0.56972	0.48246
0.57071	0.48212
0.57117	0.48196
0.5717	0.48179
0.57269	0.48145
0.57368	0.48112
0.57467	0.4808
0.57566	0.48048
0.57665	0.48016
0.57764	0.47985
0.57863	0.47954
0.57962	0.47923
0.58061	0.47893
0.5816	0.47863
0.58259	0.47833
0.58357	0.47804
0.58456	0.47775
0.58555	0.47746
0.58654	0.47718
0.58753	0.4769
0.58852	0.47663
0.58951	0.47635
0.5905	0.47608
0.59149	0.47582
0.59248	0.47555
0.59347	0.47529
0.59446	0.47504
0.59545	0.47478
0.59644	0.47453
0.5974	0.47429
0.59743	0.47428
0.59841	0.47404
0.5994	0.4738
0.60039	0.47356
0.60138	0.47332
0.60237	0.47308
0.60336	0.47285
0.60435	0.47263
0.60534	0.4724
0.60633	0.47218
0.60732	0.47196
0.60831	0.47174
0.6093	0.47152
0.61029	0.47131
0.61128	0.4711
0.61227	0.47089
0.61326	0.47068
0.61424	0.47048
0.61523	0.47028
0.61622	0.47008
0.61721	0.46988
0.6182	0.46969
0.61919	0.4695
0.62018	0.46931
0.62117	0.46912
0.62216	0.46893
0.62315	0.46875
0.62414	0.46857
0.62513	0.46839
0.62612	0.46821
0.62711	0.46803
0.6281	0.46786
0.62908	0.46768
0.6294	0.46763
0.63007	0.46751
0.63106	0.46734
0.63205	0.46718
0.63304	0.46701
0.63403	0.46684
0.63502	0.46668
0.63601	0.46652
0.637	0.46636
0.63799	0.4662
0.63898	0.46604
0.63997	0.46589
0.64096	0.46573
0.64195	0.46558
0.64294	0.46543
0.64393	0.46528
0.64491	0.46513
0.6459	0.46498
0.64689	0.46483
0.64788	0.46469
0.64887	0.46454
0.64986	0.4644
0.65085	0.46425
0.65184	0.46411
0.65283	0.46397
0.65382	0.46383
0.65481	0.46369
0.6558	0.46355
0.65679	0.46341
0.65778	0.46328
0.65871	0.46315
0.65877	0.46314
0.65975	0.46301
0.66074	0.46287
0.66173	0.46274
0.66272	0.4626
0.66371	0.46247
0.6647	0.46234
0.66569	0.46221
0.66668	0.46207
0.66767	0.46194
0.66866	0.46181
0.66965	0.46168
0.67064	0.46155
0.67163	0.46142
0.67262	0.4613
0.67361	0.46117
0.67459	0.46104
0.67558	0.46091
0.67657	0.46079
0.67756	0.46066
0.67855	0.46053
0.67954	0.46041
0.68053	0.46028
0.68152	0.46015
0.68251	0.46003
0.6835	0.4599
0.68449	0.45978
0.68548	0.45965
0.68647	0.45953
0.68746	0.4594
0.68845	0.45928
0.68944	0.45916
0.68956	0.45914
0.69042	0.45903
0.69141	0.45891
0.6924	0.45878
0.69339	0.45866
0.69438	0.45853
0.72619	0.45455
0.73297	0.45371
0.73396	0.45358
0.73495	0.45346
0.73593	0.45333
0.73692	0.45321
0.73791	0.45309
0.7389	0.45297
0.73989	0.45284
0.74088	0.45272
0.74187	0.4526
0.74286	0.45247
0.74385	0.45235
0.74484	0.45223
0.74583	0.45211
0.74682	0.45198
0.74781	0.45186
0.7488	0.45174
0.74979	0.45162
0.75077	0.4515
0.75176	0.45138
0.75275	0.45126
0.75374	0.45114
0.75473	0.45102
0.75572	0.4509
0.75671	0.45078
0.7577	0.45066
0.7582	0.45099
0.76265	0.45006
0.76364	0.44995
0.76463	0.44983
0.76561	0.44971
0.7666	0.4496
0.76759	0.44948
0.76858	0.44936
0.76957	0.44925
0.77056	0.44913
0.77155	0.44902
0.77254	0.4489
0.77353	0.44879
0.77452	0.44868
0.77551	0.44857
0.7765	0.44845
0.77749	0.44834
0.77848	0.44823
0.77947	0.44812
0.78046	0.44801
0.78144	0.4479
0.78243	0.44779
0.78342	0.44768
0.78441	0.44757
0.7854	0.44747
0.78639	0.44736
0.78738	0.44725
0.78837	0.44715
0.78936	0.44704
0.79035	0.44694
0.79134	0.44683
0.79233	0.44673
0.79332	0.44663
0.79431	0.44653
0.7953	0.44643
0.79628	0.44633
0.79715	0.44624
0.79727	0.44623
0.79826	0.44613
0.79925	0.44603
0.80024	0.44593
0.80123	0.44583
0.80222	0.44574
0.80321	0.44564
0.8042	0.44554
0.80519	0.44545
0.80618	0.44536
0.80717	0.44526
0.80816	0.44517
0.80915	0.44508
0.81014	0.44499
0.81112	0.4449
0.81211	0.44481
0.8131	0.44472
0.81409	0.44463
0.81508	0.44455
0.81607	0.44446
0.81706	0.44437
0.81805	0.44429
0.81904	0.4442
0.82003	0.44412
0.82102	0.44404
0.82201	0.44396
0.823	0.44388
0.82399	0.4438
0.82498	0.44372
0.82597	0.44364
0.82695	0.44356
0.82794	0.44348
0.82893	0.44341
0.82992	0.44333
0.83091	0.44326
0.8319	0.44318
0.83289	0.44311
0.83388	0.44304
0.83487	0.44296
0.83586	0.44289
0.83685	0.44282
0.83764	0.44277
0.83784	0.44275
0.83883	0.44268
0.83982	0.44262
0.84081	0.44255
0.84179	0.44248
0.84278	0.44242
0.84377	0.44235
0.84476	0.44229
0.84575	0.44222
0.84674	0.44216
0.84773	0.4421
0.84872	0.44204
0.84971	0.44198
0.8507	0.44192
0.85169	0.44186
0.85268	0.4418
0.85367	0.44174
0.85466	0.44168
0.85565	0.44163
0.85664	0.44157
0.85762	0.44151
0.85861	0.44146
0.8596	0.44141
0.86059	0.44135
0.86158	0.4413
0.86257	0.44125
0.86356	0.4412
0.86455	0.44114
0.86554	0.44109
0.86653	0.44104
0.86752	0.44099
0.86851	0.44095
0.8695	0.4409
0.87049	0.44085
0.87148	0.4408
0.87246	0.44076
0.87345	0.44071
0.87444	0.44066
0.87543	0.44062
0.87543	0.44062
0.87642	0.44057
0.87741	0.44053
0.8784	0.44049
0.87939	0.44044
0.88038	0.4404
0.88137	0.44036
0.88236	0.44031
0.88335	0.44027
0.88434	0.44023
0.88533	0.44019
0.88632	0.44015
0.8873	0.44011
0.88829	0.44007
0.88928	0.44003
0.89027	0.43999
0.89126	0.43995
0.89225	0.43991
0.89324	0.43987
0.89423	0.43983
0.89522	0.43979
0.89621	0.43975
0.8972	0.43972
0.89819	0.43968
0.89918	0.43964
0.90017	0.4396
0.90116	0.43956
0.90215	0.43953
0.90313	0.43949
0.90975	0.43924
0.91006	0.43923
0.91105	0.43919
0.91204	0.43915
0.91303	0.43911
0.91402	0.43908
0.91501	0.43904
0.916	0.439
0.91699	0.43896
0.91797	0.43892
0.91896	0.43889
0.91995	0.43885
0.92094	0.43881
0.92193	0.43877
0.92292	0.43873
0.92391	0.43869
0.9249	0.43865
0.92589	0.43861
0.92688	0.43857
0.92787	0.43853
0.92886	0.43848
0.92985	0.43844
0.93084	0.4384
0.93183	0.43836
0.93281	0.43831
0.9338	0.43827
0.93479	0.43823
0.93578	0.43818
0.93677	0.43814
0.93776	0.43809
0.93875	0.43804
0.93974	0.438
0.94073	0.43795
0.94172	0.4379
0.94271	0.43785
0.9437	0.4378
0.94469	0.43775
0.94523	0.43772
0.94568	0.4377
0.94667	0.43765
0.94766	0.4376
0.94864	0.43754
0.94963	0.43749
0.95062	0.43743
0.95161	0.43738
0.9526	0.43732
0.95359	0.43727
0.95458	0.43721
0.95557	0.43715
0.95656	0.43709
0.95755	0.43703
0.95854	0.43697
0.95953	0.4369
0.96052	0.43684
0.96151	0.43678
0.9625	0.43671
0.96348	0.43664
0.96447	0.43658
0.96546	0.43651
0.96645	0.43644
0.96744	0.43637
0.96843	0.43629
0.96942	0.43622
0.97041	0.43615
0.9714	0.43607
0.97239	0.43599
0.97338	0.43592
0.97377	0.43588
0.97437	0.43584
0.97536	0.43576
0.97635	0.43567
0.97734	0.43559
0.97832	0.43551
0.97931	0.43542
0.9803	0.43533
0.98129	0.43525
0.98228	0.43516
0.98327	0.43507
0.98426	0.43497
0.98525	0.43488
0.98624	0.43478
0.98723	0.43469
0.98822	0.43459
0.98921	0.43449
0.9902	0.43439
0.99119	0.43429
0.99218	0.43418
0.99317	0.43408
0.99415	0.43397
0.99514	0.43386
0.99613	0.43375

## Sheet: Fig. 2
Fig. 2a-XRD patterns for Cs2Na1-xAgxInCl6													Fig. 2b-XRD patterns for Cs2Na0.9Ag0.1In1-yBiyCl6															Fig. 2d-line scanning profile				Fig. 2e-PLE and PL spectra									Fig. 2f-Microsecond transient PL spectra
Degree	x=0	x=0.1	x=0.2	x=0.3	x=0.4	x=0.5	x=0.6	x=0.7	x=0.8	x=0.9	x=1		Degree	y=0	y=0.01	y=0.05	y=0.1	y=0.2	y=0.3	y=0.4	y=0.5	y=0.6	y=0.7	y=0.8	y=0.9	y=1		Distance (μm)	Ag counts	Bi counts		Without Bi				With 5%Bi					Wavelength (nm)	0	1 μs	3 μs	5 μs	7 μs	10 μs	15 μs	20 μs
10	565	555	557	593	584	578	555	550	539	567	551		10	586	560	558	572	568	558	583	629	583	569	549	536	606		0.1	10	6		Wavalength (nm)	PLE intensity	PL (λex=260 nm)	PL (λex=335 nm)	Wavalength (nm)	PLE intensity	PL (λex=260 nm)	PL (λex=340 nm)		400	1164.53	294.257	179.628	126.268	71.6283	46.5534	20.0775	13.7675
10.01	559	570	547	585	578	565	561	575	540	554	575		10.01	586	566	559	580	563	568	576	615	570	564	557	551	588		0.2	6	14		240	5546870			240	3012050				402	1061.52	313.785	220.565	114.66	112.194	63.9954	35.9335	15.0755
10.02	554	574	539	578	572	555	566	596	540	543	595		10.02	585	572	576	588	560	577	569	602	557	561	549	564	572		0.3	18	11		241	5459050			241	3082740				404	1102.52	328.679	214.855	139.284	112.427	62.0954	29.1886	13.3812
10.03	563	571	541	574	567	580	562	579	538	547	569		10.03	571	586	582	587	573	574	565	605	540	571	542	565	580		0.4	10	12		242	5447810			242	3194060				406	1182.06	388.365	241.548	160.603	95.3602	67.4889	36.2688	12.8692
10.04	569	568	545	571	565	598	560	567	536	552	552		10.04	561	594	569	586	584	572	557	602	528	580	536	569	589		0.5	11	16		243	5513840			243	3239290				408	1151.6	377.623	248.512	169.641	140.199	87.4353	39.7092	23.0472
10.05	562	559	556	568	571	578	574	577	529	560	576		10.05	571	574	560	585	588	570	531	579	537	590	539	585	598		0.6	4	12		244	5570680			244	3303410				410	1189.93	434.752	285.912	176.637	148.145	82.7876	39.178	19.9365
10.06	561	566	559	574	576	563	579	583	528	569	590		10.06	579	560	555	583	589	568	523	562	547	590	558	597	604		0.7	9	22		245	5662320			245	3369280				412	1202.74	461.218	295.938	201.055	142.329	81.7215	42.9889	27.7109
10.07	575	545	542	602	577	562	564	577	541	578	580		10.07	581	561	555	582	577	565	563	563	556	561	563	597	602		0.8	10	11		246	5660450			246	3536220				414	1337.2	504.918	342.138	206.872	196.012	109.669	40.1022	25.7634
10.08	582	556	534	613	572	561	556	572	550	580	573		10.08	583	565	557	577	569	563	580	565	566	547	550	600	595		0.9	9	14		247	5829620			247	3600220				416	1376.8	593.771	363.253	269.566	186.989	134.202	61.7711	29.2859
10.09	575	573	541	596	557	559	560	570	548	567	572		10.09	586	575	558	567	567	565	555	572	581	561	547	607	578		1	6	10		248	5753660			248	3635400				418	1475.7	601.743	397.807	263.875	195.295	120.77	71.2427	32.0619
10.1	569	586	544	579	555	557	563	572	556	556	568		10.1	590	581	558	567	564	562	545	573	586	569	552	602	566		1.1	6	13		249	5816330			249	3668080				420	1595.57	645.765	469.334	281.061	209.735	142.652	76.5861	28.92
10.11	566	586	543	564	569	556	565	580	574	547	559		10.11	593	585	557	577	560	554	552	569	581	568	552	581	561		1.2	5	9		250	5852850			250	3790220				422	1697.88	729.222	499.159	364.089	233.505	152.623	74.827	34.6547
10.12	563	585	544	563	580	559	567	585	568	540	558		10.12	595	586	556	584	562	559	552	564	581	574	549	573	565		1.3	2	7		251	5941850			251	3828470				424	1973.93	808.339	528.82	338.543	263.02	165.994	82.719	47.2833
10.13	561	571	546	575	586	565	568	590	542	534	563		10.13	597	584	563	589	569	574	544	558	585	584	544	574	579		1.4	7	8		252	5944730			252	3929670				426	1951.92	835.669	607.816	404.852	323.078	187.829	87.9668	55.3829
10.14	556	561	548	581	589	573	565	578	531	543	579		10.14	590	586	572	587	564	579	545	570	572	579	540	577	587		1.5	9	7		253	5968050			253	4042950				428	2199.58	1026.86	618.629	448.526	347.115	210.723	118.939	47.6992
10.15	550	571	548	583	589	583	560	557	527	561	601		10.15	577	590	570	580	553	578	552	592	550	565	543	581	593		1.6	12	12		254	6118560			254	4132340				430	2333.34	1012.58	747.643	540.236	387.72	235.418	90.5735	60.0939
10.16	548	579	544	576	575	580	556	558	526	571	596		10.16	571	583	566	572	555	574	560	588	547	569	549	581	584		1.7	6	9		255	6129670			255	4336380				432	2492.36	1182.54	755.513	558.424	439.745	251.756	133.119	74.62
10.17	547	581	537	565	554	572	553	568	525	580	579		10.17	567	571	564	562	562	569	569	573	553	580	557	579	571		1.8	16	21		256	6205190			256	4392350				434	2755.91	1271.64	884.074	628.673	416.807	274.288	168.643	79.4554
10.18	557	583	542	566	558	566	568	581	536	566	572		10.18	579	561	560	579	566	570	573	581	554	574	566	575	573		1.9	22	26		257	6193840			257	4479010				436	2868.01	1503.72	954.017	702.127	493.593	291.801	170.68	83.9778
10.19	568	586	550	569	568	559	588	595	549	548	567		10.19	595	550	541	603	569	573	576	594	554	566	569	570	580		2	34	27		258	6229230			258	4521020				438	3137.91	1524.91	1044.02	743.023	540.768	330.896	159.651	73.1592
10.2	562	590	553	576	574	553	558	581	528	558	578		10.2	579	548	529	601	556	545	583	581	568	562	570	569	587		2.1	36	27		259	6318660			259	4544350				440	3404.5	1657.62	1083.11	863.246	586.966	418.726	198.03	88.7302
10.21	554	593	556	583	579	547	523	563	503	571	589		10.21	559	548	556	596	541	514	591	564	583	559	559	569	593		2.2	42	40		260	6263200			260	4657760				442	3791.89	1766.35	1282.36	936.045	666.046	426.921	190.869	89.0807
10.22	560	595	545	577	567	555	538	585	532	548	568		10.22	556	567	572	581	547	531	567	554	561	561	552	570	587		2.3	31	39		261	6279550			261	4716610				444	4028.88	2037.01	1337.68	1009.59	758.708	439.377	225.424	114.08
10.23	564	597	535	572	557	563	552	604	559	528	549		10.23	554	586	555	565	553	548	546	545	540	562	568	571	581		2.4	26	35		262	6299350			262	4748500				446	4107.86	2098.91	1509.95	1044.28	768.859	452.95	210.265	125.777
10.24	546	590	536	570	568	565	561	574	552	534	554		10.24	569	596	550	547	549	566	554	560	543	571	573	570	566		2.5	29	39		263	6275240			263	4812280				448	4449.91	2276.06	1573.7	1114.44	770.874	502.268	227.39	116.241
10.25	531	577	537	569	573	566	569	550	547	542	559		10.25	581	601	565	536	545	577	559	573	543	577	544	568	553		2.6	31	35		264	6304260			264	4866270				450	4844.33	2436.89	1719.86	1237.4	904.324	579.045	260.321	132.224
10.26	532	571	536	572	555	564	578	556	545	550	561		10.26	573	579	570	557	545	556	553	579	536	572	529	563	550		2.7	43	28		265	6244220			265	4892840				452	5019.34	2526.11	1820.97	1220.85	944.606	601.515	300.969	129.97
10.27	535	567	537	577	549	559	584	559	542	560	566		10.27	564	565	563	573	549	543	549	583	528	566	538	562	550		2.8	27	35		266	6235350			266	4887510				454	5435.82	2759.85	2011.13	1461.82	1050.78	629.445	308.33	176.898
10.28	545	579	545	584	578	545	584	553	535	570	578		10.28	549	574	552	575	564	549	556	581	520	556	544	573	561		2.9	43	30		267	6184720			267	4910200				456	5743.66	3085.26	2141.22	1501.43	1105.68	693.047	317.774	158.882
10.29	550	595	550	586	592	541	573	555	528	571	584		10.29	547	580	536	568	574	550	557	579	525	551	548	577	564		3	35	31		268	6097900			268	4947940				458	6106.59	3151.99	2308.41	1685.79	1130.98	759.347	321.95	178.232
10.3	546	579	552	578	579	556	540	570	521	555	577		10.3	571	579	540	546	573	538	548	578	554	556	548	569	555		3.1	29	37		269	6027860			269	4986310				460	6590.59	3447.66	2500.8	1784.23	1370.07	813.301	401.726	189.97
10.31	551	559	550	571	575	557	528	572	518	547	571		10.31	583	573	556	542	566	541	549	581	569	566	544	554	558		3.2	38	43		270	5940550			270	4968490				462	6884.66	3660.27	2500.89	1853.57	1477.11	858.494	421.755	201.61
10.32	569	556	544	566	582	543	545	556	522	549	569		10.32	580	560	554	562	553	565	564	591	567	580	545	530	579		3.3	33	35		271	5807990			271	4958860				464	7345.92	3844.84	2730.2	1954.33	1471.79	912.092	419.721	233.276
10.33	566	554	541	572	581	537	548	543	526	548	563		10.33	581	561	544	568	554	562	559	594	561	587	548	522	586		3.4	41	39		272	5780490			272	4985620				466	7739.41	4140.73	2878.21	2078.51	1583.26	967.012	448.833	211.727
10.34	543	569	540	587	575	539	542	534	530	545	555		10.34	587	575	543	561	566	536	537	593	549	586	544	529	580		3.5	36	39		273	5645570			273	4957930				468	8055.68	4383.42	3141.97	2263.09	1598.92	1113.92	502.191	256.785
10.35	534	581	535	571	570	553	544	542	529	538	558		10.35	586	585	545	556	566	545	534	581	540	569	537	539	577		3.6	20	26		274	5519800			274	4952810				470	8547.6	4678.95	3206.62	2458.84	1721.12	1150.97	516.289	282.592
10.36	534	573	527	538	567	574	551	561	525	530	570		10.36	581	592	549	551	558	577	542	563	532	543	525	551	575		3.7	33	20		275	5449670			275	4921280				472	8961.97	4794.02	3460.97	2583.2	1878.43	1172.18	570.702	252.354
10.37	535	564	528	544	574	580	562	553	525	533	569		10.37	570	574	553	555	562	579	547	556	532	541	512	553	568		3.8	15	21		276	5307310			276	4885770				474	9297.47	5041.76	3529.31	2592.7	1867.7	1267.91	571.365	305.51
10.38	535	549	532	567	584	581	575	535	526	540	563		10.38	558	547	531	561	570	569	551	554	534	547	526	552	558		3.9	16	14		277	5188430			277	4877140				476	9612.47	5377.32	3776.16	2723	1933.6	1329.84	568.506	293.356
10.39	539	547	531	568	578	570	560	539	532	541	566		10.39	551	556	511	558	569	569	555	561	536	548	544	544	575		4	9	6		278	5073820			278	4852260				478	10167.5	5574.21	4035.32	2941.29	2118.84	1357.09	669.795	330.987
10.4	544	571	529	564	568	557	538	548	539	540	571		10.4	546	575	513	552	565	570	559	571	538	548	541	534	598		4.1	8	4		279	4930050			279	4830220				480	10555.9	5925.25	4245.57	3143.5	2223.62	1388.71	696.836	358.608
10.41	532	583	530	561	562	558	550	547	535	540	566		10.41	545	566	516	555	574	563	560	575	546	564	538	550	580		4.2	5	8		280	4830080			280	4813110				482	11001.6	6152.67	4437.39	3179.11	2344	1440.21	685.949	352.82
10.42	518	580	532	559	557	561	567	544	528	541	561		10.42	545	553	524	559	584	555	560	579	556	583	542	568	556		4.3	4	8		281	4696110			281	4776280				484	11588.6	6459.76	4702.13	3362.78	2435.87	1549.89	740.554	380.043
10.43	528	581	540	548	568	553	561	558	541	539	561		10.43	554	553	533	551	565	568	547	568	533	573	545	557	550		4.4	13	13		282	4554480			282	4754460				486	12160.3	6785.3	4959.55	3565.31	2597.06	1663.27	771.07	399.103
10.44	537	587	546	539	578	546	556	571	552	537	560		10.44	564	554	548	543	546	578	535	560	512	562	549	546	546		4.5	12	10		283	4411080			283	4723490				488	12454.1	6996.35	5083.94	3701.53	2730.93	1723	785.284	435.9
10.45	546	586	529	547	570	557	558	571	530	540	563		10.45	566	572	547	558	542	550	553	578	529	549	550	537	557		4.6	7	14		284	4264130			284	4628480				490	12833.2	7410.95	5365.43	3959.02	2702.55	1736.5	857.316	447.201
10.46	552	581	515	553	561	565	562	570	514	543	565		10.46	568	587	513	572	540	526	568	593	544	540	538	531	568		4.7	5	13		285	4135280			285	4612330				492	13686.3	7921.03	5648.14	4068.5	2935.19	1812.09	930.27	473.509
10.47	543	570	524	551	552	556	569	566	532	545	564		10.47	566	594	505	580	550	528	567	586	552	546	535	535	575		4.8	8	14		286	3983900			286	4582110				494	13922.9	7875.75	5822.56	4103.7	2946.91	1930.66	924.105	505.883
10.48	535	558	532	549	546	545	569	562	543	544	561		10.48	566	594	529	582	561	529	563	577	555	550	546	534	582		4.9	10	17		287	3836380			287	4589580				496	14439.5	8437.12	6086.68	4404.93	3182.07	2056.27	995.492	517.486
10.49	529	551	541	550	548	532	551	557	533	534	556		10.49	572	574	547	564	575	529	556	561	543	548	542	520	586		5	8	13		288	3716600			288	4545930				498	14866.9	8635.44	6233.21	4646.65	3292.78	2104.1	1059.62	508.067
10.5	533	546	545	549	550	531	545	556	526	529	547		10.5	573	562	558	550	580	534	552	546	532	547	519	516	591		5.1	13	6		289	3565250			289	4520490				500	15564.9	8935.66	6503.34	4847.78	3480.99	2243.74	1106.05	514.8
10.51	557	545	539	546	551	557	563	564	523	537	527		10.51	565	567	544	541	567	550	554	533	523	550	513	534	596		5.2	4	7		290	3431160			290	4542600				502	16070.7	9295.51	6782.91	4985.18	3650.77	2345.1	1056.26	545.727
10.52	562	545	526	546	560	559	568	562	528	541	532		10.52	554	568	514	541	557	554	548	533	531	555	523	549	594		5.3	6	10		291	3335600			291	4578800				504	16670.5	9662.99	7003.69	5369.62	3723.32	2419.3	1154.83	645.828
10.53	542	554	504	551	578	530	555	550	541	540	568		10.53	540	563	507	554	552	542	532	550	563	563	529	560	581		5.4	11	7		292	3166380			292	4542310				506	16863.1	9787.09	7343.74	5318.78	3902.03	2543.79	1187.75	578.995
10.54	541	564	506	551	582	523	549	543	537	537	572		10.54	539	563	511	561	550	535	537	557	565	573	533	566	576		5.5	7	12		293	3041330			293	4504160				508	17458.4	10370.8	7341.88	5554.1	4040.48	2601.03	1144.31	598.572
10.55	556	566	531	547	572	537	550	542	518	533	548		10.55	550	568	533	562	551	532	561	554	541	583	527	566	580		5.6	5	7		294	2833590			294	4500970				510	17868.5	10625	7671.19	5639.96	4023.31	2642.26	1261.58	644.847
10.56	561	568	545	551	557	539	559	550	526	549	548		10.56	552	562	560	562	536	533	552	559	540	581	518	561	575		5.7	12	9		295	2660540			295	4447470				512	18753.9	11030.6	8129.51	5815.23	4226.73	2882.96	1381.89	668.238
10.57	561	566	552	559	539	535	573	563	550	577	564		10.57	549	550	559	561	510	536	522	568	555	571	527	554	566		5.8	11	11		296	2495290			296	4378270				514	18863	11248.2	8205.13	5979.31	4424.54	2764.53	1365.12	718.915
10.58	544	566	532	554	537	533	571	561	549	567	569		10.58	548	540	554	572	520	549	534	568	546	558	540	557	557		5.9	6	13		297	2334370			297	4330160				516	19449	11748.5	8373.05	6216.52	4481.36	2835.58	1419.6	663.388
10.59	520	572	500	543	542	533	562	552	537	541	570		10.59	550	531	540	586	545	566	563	563	526	543	530	564	548		6	12	10		298	2140280			298	4240510				518	19780.3	11931.3	8684.76	6158.47	4743.07	3075.64	1465.88	665.677
10.6	533	573	507	552	549	539	554	551	537	530	570		10.6	548	536	526	570	545	562	559	565	522	556	517	566	549		6.1	8	12		299	1964480			299	4174740				520	20130.8	12293.4	8929.29	6517.05	4740.23	3091.47	1415.52	765.307
10.61	556	565	522	566	556	547	547	552	541	523	570		10.61	545	544	534	545	538	552	547	568	522	577	533	567	553		6.2	7	11		300	1779170			300	4080100				522	20713	12525.8	9095.23	6582.43	4948.02	3156.81	1463.84	720.778
10.62	545	554	508	554	545	560	542	556	531	524	558		10.62	540	543	540	550	538	553	551	553	521	570	549	559	561		6.3	8	6		301	1597560			301	4002110				524	21082.4	13062.8	9474.25	6757.67	4865.86	3175.8	1488.21	748.379
10.63	530	540	489	539	533	574	539	561	519	526	544		10.63	534	539	534	559	539	555	557	535	521	559	552	550	570						302	1464450			302	3869290				526	21317.4	13089.7	9639.17	6887.58	5155.13	3383.63	1476.71	789.605
10.64	518	539	491	541	547	563	543	552	531	513	552		10.64	533	533	529	555	550	544	543	548	535	559	553	559	571						303	1299080			303	3750920				528	21998.9	13345.2	9985.26	7077.95	5374.2	3298.23	1552.91	780.943
10.65	508	550	494	543	559	552	547	544	544	501	560		10.65	534	528	530	552	560	535	529	561	549	559	539	567	571						304	1139400			304	3631090				530	22423.6	13551.7	10184.6	7353.73	5428.49	3305.34	1635.96	876.2
10.66	519	552	512	548	552	557	555	556	549	520	556		10.66	542	543	527	561	551	546	521	563	549	568	529	569	570						305	1002830			305	3494590				532	22607.9	14075.7	9962.58	7442.57	5522.24	3598.13	1639.01	801.504
10.67	531	549	526	553	547	561	562	562	550	538	551		10.67	551	556	514	568	544	555	516	564	548	573	534	569	567						306	889186			306	3361290				534	23121.6	14424.3	10346.2	7445.23	5712.11	3487.96	1682.99	913.92
10.68	553	548	520	557	550	567	559	533	528	543	547		10.68	567	556	505	556	549	555	530	558	546	555	535	559	549						307	763582			307	3237160				536	24015.4	14925.5	10460.4	7656.24	5734.24	3631.83	1766.3	870.805
10.69	567	550	516	561	555	569	555	515	509	545	542		10.69	576	556	500	548	553	556	537	553	544	539	528	552	539						308	665732			308	3134670				538	24021.9	14766.4	10721.2	7926.15	5935.63	3686.42	1793.04	798.148
10.7	552	548	519	566	565	560	552	531	500	541	536		10.7	563	553	498	550	556	560	525	551	542	525	524	557	552						309	571382			309	3073920				540	24391.3	14808	10771.7	7959.61	5913.62	3691.77	1795.7	874.613
10.71	545	545	525	567	569	554	547	547	497	541	536		10.71	551	549	499	551	553	557	523	550	533	524	526	556	558						310	501761			310	3069490				542	24588.6	15053.9	11338.5	8199.99	6212.32	3840.02	1762.07	991.466
10.72	556	540	535	558	564	555	540	567	505	552	548		10.72	539	542	500	548	537	543	539	552	513	547	532	542	550						311	422267			311	3103260				544	25274.7	15410.9	11447.5	8320.29	6207.79	3868.13	1960.47	898.305
10.73	552	534	533	550	558	558	526	574	507	558	553		10.73	537	542	502	540	535	537	548	551	509	551	541	532	548						312	357498			312	3220780				546	25383.7	15727.6	11293.4	8384.62	6104.85	3787.01	1816.4	915.637
10.74	531	533	517	541	554	564	503	564	503	558	549		10.74	550	552	512	526	553	545	547	545	529	529	548	525	556						313	302482			313	3346640				548	25798.6	16186.8	11610.2	8583.05	6356.19	3954.45	1971.86	917.18
10.75	525	534	511	532	553	560	496	551	499	548	555		10.75	558	561	525	522	551	546	546	546	529	518	554	521	565						314	253968			314	3519840				550	26001.3	16389.7	11917.3	8601.1	6435.13	4219.57	1881.62	961.742
10.76	535	542	514	525	556	547	504	535	495	529	569		10.76	560	571	525	527	532	541	545	552	509	518	545	518	576						315	208896			315	3695250				552	26352.2	16437.7	12211.5	8830.39	6469.48	4118.03	1993.31	1034.46
10.77	530	551	517	528	554	534	518	528	505	519	567		10.77	556	580	521	528	525	542	529	556	509	530	530	524	563						316	174326			316	3829010				554	26841.7	16583.6	12099.1	8739.21	6306.01	4149.34	1935.63	942.695
10.78	517	567	518	539	548	522	536	527	523	515	553		10.78	548	588	515	527	524	547	504	559	522	551	518	535	536						317	158817			317	4013230				556	26867	16823.9	12485.8	8729.39	6614.2	4057.67	1927.05	1013.63
10.79	518	576	522	551	542	522	541	541	522	514	549		10.79	544	571	510	538	531	543	511	559	525	560	507	532	536						318	141809			318	4178240				558	26939	17185.7	12689.1	9435.79	6733.47	4101.02	2011.54	1042.57
10.8	526	563	528	563	536	528	540	561	513	515	551		10.8	542	544	511	554	540	536	533	559	524	562	517	524	548						319	117910			319	4295020				560	27276.4	17050.7	12274.6	9180.03	6876.91	4260.44	2141.46	994.183
10.81	522	551	517	549	542	534	547	559	517	528	543		10.81	539	548	513	537	545	531	542	554	539	559	529	529	550						320	108220			320	4457980				562	27461.5	17617.6	12525.5	9372.99	6918.38	4236.64	2048.67	1057.91
10.82	516	539	501	527	552	540	556	550	524	545	533		10.82	536	560	516	511	549	526	549	549	559	554	513	537	548						321	93210.5			321	4604340				564	27668.7	17577.3	12618.7	9255.12	6740	4312.46	2085.84	979.489
10.83	518	537	502	543	547	550	540	547	517	547	537		10.83	546	565	517	532	547	538	545	544	546	548	497	533	539						322	88121.8			322	4774370				566	28074.2	17556.5	12688.6	9431.46	6829.94	4108.74	2057.69	1084.89
10.84	523	550	504	564	540	560	522	545	507	547	542		10.84	559	570	508	560	543	553	539	539	528	542	500	527	529						323	85815.3			323	4950410				568	28412.3	17881	12847.7	9409.69	6767.65	4356.87	2024.03	1025.35
10.85	536	558	513	575	540	532	534	541	510	543	536		10.85	549	550	506	561	534	537	545	542	526	550	505	526	531						324	82954.3			324	5156570				570	28714.2	17967.8	12957.6	9253.17	6861.76	4210.29	2040.09	1029.96
10.86	548	560	521	583	541	506	547	537	515	539	531		10.86	539	530	529	561	525	521	550	545	526	559	521	526	534						325	87610.8			325	5380390				572	28589.6	18097.6	12864.1	9497.76	7012.11	4343.38	2111.28	1036.73
10.87	538	556	509	559	558	517	549	538	531	525	538		10.87	546	527	542	560	526	522	526	536	538	554	532	519	539						326	94882.1			326	5573720				574	28811.7	17936.9	13108.2	9570.15	6891.63	4455.88	2231.63	1016.04
10.88	527	548	497	537	572	526	547	540	543	515	543		10.88	554	527	531	556	528	522	508	534	548	547	528	515	544						327	99587.5			327	5765080				576	29001.7	18153.1	13232.2	9450.3	6895.57	4482.99	2130.56	963.278
10.89	511	544	489	531	563	526	532	548	528	524	538		10.89	569	544	525	537	531	519	524	562	543	521	524	531	546						328	105827			328	5952440				578	29588.9	18225.2	13414	9804.3	6977.69	4404.82	2172.85	1117.15
10.9	501	542	487	524	553	523	520	552	514	533	532		10.9	572	554	526	526	534	521	535	579	541	508	521	542	547						329	114309			329	6143500				580	29448.9	17957.9	13251.2	9508.16	7142.71	4370.6	2137.93	1035.8
10.91	508	539	501	517	543	512	522	543	506	541	522		10.91	540	539	526	538	536	541	527	561	548	535	524	539	548						330	127042			330	6310480				582	29628.6	18524	13518.2	9822.69	6827.97	4407.63	2138.53	1016.3
10.92	513	536	507	520	538	506	527	541	503	543	522		10.92	520	531	522	546	541	551	526	545	549	546	535	535	550						331	135218			331	6451240				584	29580.4	18299.8	13451.5	9680.3	7337.14	4382.94	2106.98	1017.26
10.93	514	546	498	544	544	513	538	552	511	534	543		10.93	522	534	519	543	554	541	537	534	535	522	536	528	553						332	140113			332	6585610				586	29921.1	18762.7	13169.6	9866.44	7077.9	4495.4	2148.45	1051.99
10.94	517	559	494	557	544	514	541	562	514	528	553		10.94	529	540	516	543	555	534	538	533	534	514	528	528	554						333	143463			333	6721270				588	29593.7	18803.5	13331.3	9689.92	7099.95	4388.99	2018.47	1149.59
10.95	522	549	495	553	535	508	532	571	509	528	548		10.95	544	549	512	549	540	533	527	546	551	528	519	537	550						334	148034			334	6782830				590	29796.8	18642.3	13407.4	9809.77	7031.94	4455.3	2185.93	995.316
10.96	527	539	493	543	534	512	523	565	511	520	542		10.96	545	550	508	548	531	534	515	555	553	521	510	538	546						335	144319			335	6832790				592	29786.3	18518.9	13593.5	10009.8	7286.08	4383.43	2252.7	1006.15
10.97	530	546	487	528	540	528	514	542	518	502	534		10.97	531	543	511	542	528	537	502	562	540	493	516	530	540						336	145882			336	6890870				594	29993.5	18443.6	13444.2	9673.17	6901.12	4524.36	1954.51	929.261
10.98	529	554	490	520	535	528	511	530	516	505	536		10.98	534	544	515	528	521	533	503	554	534	492	528	524	534						337	142139			337	6913510				596	30287.3	18516.8	13551.8	9856.69	7159.82	4373.95	2175.67	1038.13
10.99	524	569	499	518	522	518	511	526	508	521	544		10.99	547	551	503	510	511	522	513	537	533	510	529	518	528						338	140201			338	6901530				598	29831.7	18724.1	13574.1	9777.43	7168.97	4244.74	2180.79	1032.26
11	512	572	494	520	523	513	516	537	500	520	538		11	548	554	490	520	512	526	521	535	523	530	528	523	535						339	132713			339	6899450				600	30122.8	18531.5	13476.3	9387.51	6858.23	4565.68	1974.28	1130.82
11.01	496	540	483	526	532	511	522	555	492	511	526		11.01	544	556	491	543	518	535	530	539	510	551	528	532	548						340	131243			340	6871430				602	29988.4	18727.9	13501.1	9658.33	7244.02	4455.45	2106.37	990.94
11.02	499	520	496	531	528	521	524	565	504	512	535		11.02	536	542	493	545	516	540	533	544	523	553	528	542	530						341	126490			341	6853430				604	30092.4	18487.1	13591.3	9453.43	7113.97	4233.27	2085.71	1087.68
11.03	506	522	515	536	521	534	525	572	522	516	550		11.03	527	524	498	542	511	543	534	550	544	549	531	550	503						342	118090			342	6802810				606	29652.5	18590.9	13214.6	9916.61	6979.64	4462.33	2103.61	1069.6
11.04	521	529	512	546	528	527	522	565	520	519	545		11.04	534	516	502	555	512	528	537	551	539	544	533	547	504						343	109327			343	6761420				608	29854.2	18406.8	13368.2	9897.62	6861.35	4240.79	2124.47	942.137
11.05	538	544	506	557	536	518	519	556	516	521	538		11.05	544	509	501	571	513	510	539	551	529	539	515	541	509						344	106540			344	6708430				610	29749	18638.6	13714.5	9398.65	6784.23	4306.84	2209.61	950.975
11.06	529	545	491	538	535	504	526	550	514	515	539		11.06	532	514	507	552	525	508	542	555	523	539	499	527	515						345	95775.7			345	6618050				612	29385.1	18692.6	13334.6	9483.47	7017.06	4330.82	2076.39	936.18
11.07	520	531	477	519	534	491	532	544	512	510	539		11.07	521	519	538	533	536	507	544	560	518	539	495	514	523						346	91603.2			346	6545220				614	29611.2	18454.6	12946.7	9452.85	6785.96	4245.23	2037.03	986.869
11.08	524	534	470	529	539	518	524	526	497	533	535		11.08	528	517	551	530	523	519	534	562	539	529	496	519	547						347	89935.1			347	6460650				616	29670.8	18304.5	12947.5	9383.31	6857.28	4269.2	2148.7	912.013
11.09	527	547	465	538	541	539	517	513	487	552	532		11.09	534	516	523	526	512	528	525	562	552	521	512	523	564						348	95241.4			348	6393670				618	29152.9	18197.1	13099.9	9306.76	6778.72	4284.28	1943.79	902.27
11.1	525	548	471	536	524	529	521	526	516	547	542		11.1	535	521	504	521	511	521	522	553	527	535	525	528	536						349	91260			349	6291340				620	28963	18381.4	13155.4	9307.9	6778.55	4050.53	2044.63	1022.01
11.11	523	544	481	533	514	520	522	537	531	540	546		11.11	535	526	496	520	512	518	518	545	509	547	529	528	515						350	74819.1			350	6141440				622	29347.1	18177.1	12956.1	9235.65	6759.2	4257.31	1896.71	1082.4
11.12	523	536	501	530	526	519	517	544	496	524	534		11.12	534	529	494	530	515	525	513	540	519	552	528	512	521						351	62382.9			351	6058960				624	29556	17986.5	12360.9	9397.64	6737.29	4179.64	1894.24	880.784
11.13	522	527	508	528	532	515	511	546	478	516	531		11.13	529	533	499	538	522	531	515	541	528	552	519	503	522						352	59051			352	5937070				626	29484.3	18237.4	12835.8	9210.94	6616.47	4117.28	1888.91	891.851
11.14	519	534	486	529	526	504	504	541	495	522	548		11.14	515	536	503	541	537	534	530	556	535	540	511	511	516						353	51961			353	5774180				628	29170.6	18063.8	12356.8	9187.58	6538.26	3906.86	1840.92	888.468
11.15	518	544	479	526	522	505	504	534	504	524	548		11.15	517	544	507	538	542	537	536	555	540	533	505	515	518						354	46982.7			354	5669860				630	28570.3	17889.9	12602.7	8959.24	6433.53	4007.39	1850.76	867.703
11.16	520	532	494	519	520	523	515	524	503	520	523		11.16	540	560	497	526	532	538	529	531	540	534	501	512	531						355	41670.8			355	5493200				632	28875	17839.4	12238.2	8615.45	6396.78	3895.44	1907.02	937.856
11.17	520	521	492	525	518	526	525	514	501	516	516		11.17	556	560	481	525	523	529	524	529	525	540	496	522	535						356	40536.6			356	5384150				634	28485.7	17000.2	12135.6	8678.21	6812.9	3904.82	1719.13	892.743
11.18	520	528	473	544	515	515	536	505	499	512	527		11.18	565	544	494	533	515	510	520	548	496	553	516	544	529						357	36075.9			357	5210970				636	28255.3	16789.2	12274.3	8742.6	6455.41	4023.43	1868.51	893.412
11.19	522	534	469	542	516	515	526	509	499	516	529		11.19	551	542	516	540	509	519	529	551	495	544	548	544	534						358	34550.5			358	5051490				638	28239.6	17227.5	12245.7	8668.78	6514.23	3747.82	1834.89	961.558
11.2	525	535	476	526	520	523	502	522	500	524	523		11.2	521	551	511	546	503	549	546	542	515	519	518	529	547						359	30412.7			359	4923670				640	28326.6	17445.6	12177	8644.11	6339.18	3952.66	1901.06	867.173
11.21	519	535	491	523	529	529	503	529	503	526	518		11.21	514	552	502	545	512	549	544	542	512	516	470	523	561						360	27960.6			360	4736790				642	28002	17606.5	12219.2	8891.28	6146.23	3735.44	1673.74	944.18
11.22	508	534	510	527	539	536	517	531	507	523	514		11.22	516	550	502	540	528	537	532	547	500	522	480	522	575						361	25557.7			361	4567020				644	27495.7	16660	11997.7	8689.39	6094.67	3877.85	1752.2	823.445
11.23	507	529	497	515	546	538	522	534	509	512	514		11.23	513	534	503	535	532	523	525	548	499	509	499	514	565						362	22712.5			362	4393580				646	26899.1	16523.7	11197.9	8311.76	5858.21	3825.63	1633.37	872.533
11.24	509	515	474	500	551	539	526	537	510	498	516		11.24	509	515	499	529	532	510	520	548	501	490	503	503	548						363	21594.8			363	4252640				648	26882.6	16461	11267.2	8493.79	6067.77	3865.71	1670.82	790.12
11.25	504	517	475	504	537	531	533	531	505	518	525		11.25	525	513	495	537	523	516	527	536	505	500	506	514	552						364	20804.6			364	4084620				650	25933.1	15869.9	11083.3	7761.14	5822.48	3594.5	1763.99	634.539
11.26	498	540	478	513	520	523	542	522	499	544	535		11.26	544	514	487	548	513	525	536	523	508	515	507	527	560						365	18581.8			365	3918700				652	26042	15450.8	11294.3	8175.53	5648.48	3599.83	1847.51	797.696
11.27	498	556	470	522	507	526	524	517	493	537	534		11.27	541	531	483	535	525	527	531	513	502	542	509	527	546						366	16036.9			366	3727260				654	25625.3	15910.4	11226.5	7897.62	5271.82	3448.13	1563.44	760.622
11.28	498	565	463	531	496	530	507	512	486	529	531		11.28	537	547	492	520	536	528	525	504	496	568	509	525	531						367	14431.9			367	3565470				656	25508.7	15206.7	11046.9	7557.1	5701.55	3434.19	1612.73	763.924
11.29	503	551	487	519	515	522	525	514	489	509	531		11.29	517	544	502	516	523	512	514	512	508	551	508	522	528						368	12695.1			368	3371410				658	24538.2	15130.4	10568.6	7628.83	5045.19	3317.67	1596.58	893.005
11.3	509	521	507	509	531	517	540	518	493	493	528		11.3	503	540	513	514	510	499	505	520	519	536	498	519	522						369	10893.5			369	3208740				660	24448.8	14580.6	10689.7	7030.93	5519.88	3237.63	1444.9	726.281
11.31	520	514	496	513	531	536	524	534	497	504	502		11.31	524	531	519	531	496	507	507	529	531	538	491	516	503						370	9095.87			370	3012170				662	24368.4	15127.6	9961.52	7164.29	5025.62	3418.57	1498.97	664.295
11.32	523	516	485	516	530	546	513	542	498	514	487		11.32	540	521	515	544	485	515	509	535	536	536	493	514	493						371	9807.88			371	2834290				664	23758.5	15026.1	9974.8	7323.63	5275.46	3357.83	1575.63	750.853
11.33	499	513	476	512	523	522	518	524	491	520	510		11.33	542	511	509	540	483	522	514	529	519	522	495	514	521						372	8415.78			372	2669170				666	23648.6	14376.8	9726.62	6850.86	5099.84	3123.37	1431.92	645.038
11.34	486	509	468	506	517	506	524	510	485	522	525		11.34	537	506	502	534	492	527	521	523	508	509	499	518	532						373	7751.2			373	2504160				668	23302.6	14423.7	9876.62	6975.33	5110.12	3046.24	1599.54	645.227
11.35	496	525	465	494	515	507	528	507	487	516	518		11.35	520	512	503	525	528	526	531	514	512	503	495	531	508						374	7271.78			374	2334980				670	22382.8	13692	9831.3	7183.07	4943.05	3138.17	1197.57	648.308
11.36	500	544	473	497	516	505	529	505	489	510	518		11.36	507	517	511	517	547	522	529	520	517	503	484	534	502						375	6377.43			375	2183760				672	22343.7	13809.4	9502.21	6727.37	5165.35	3143.59	1435.46	740.552
11.37	495	541	500	522	520	499	525	503	490	504	528		11.37	502	523	520	509	540	511	510	547	522	513	479	522	523						376	5508.67			376	2026760				674	22323.8	13540.2	9184.42	6451.67	4850.24	3019.88	1361.25	626.797
11.38	495	537	518	530	517	502	522	505	491	509	527		11.38	502	528	530	509	533	511	502	558	518	520	479	517	535						377	5902.18			377	1871900				676	21786.7	13530.2	9253.51	6982.22	4498.18	2778.65	1301.93	726.854
11.39	501	517	528	519	506	516	521	513	492	524	515		11.39	508	533	523	519	526	520	504	552	505	524	490	520	539						378	4785.88			378	1732800				678	21823.1	12953.2	9041.03	6787.36	4713.11	2995.39	1157.93	685.407
11.4	503	503	518	505	504	521	519	520	487	522	517		11.4	511	530	510	525	521	519	498	545	494	519	507	520	531						379	4677.04			379	1599200				680	21576.9	12821.4	8979.77	6168.53	4796.94	2779.3	1347.91	565.701
11.41	503	524	494	489	508	520	516	525	478	507	529		11.41	511	521	513	529	517	511	487	538	486	510	493	520	514						380	4477	57438.5	26629.8	380	1477790	17798.2	19830.8		682	20807	12268.3	9017.87	5999.27	4428.66	2561.15	1167.66	610.879
11.42	511	540	478	492	508	517	514	523	486	501	537		11.42	511	521	520	534	514	513	483	534	493	510	469	523	523						381	4786.15	54386.6	27482.4	381	1382630	20523.9	21375.5		684	20502.7	12473.1	8511.96	5832.49	3932.32	2478.08	1273.61	561.626
11.43	523	542	467	506	507	513	512	517	503	501	543		11.43	510	524	515	540	513	520	481	531	509	515	483	527	545						382	3699.75	57056.9	27336.5	382	1261510	21950.1	24328.5		686	21041.5	12800.1	8901.64	6071.53	4161.05	2803.61	1166.01	742.159
11.44	519	537	470	519	517	526	509	517	491	502	527		11.44	509	524	509	520	507	525	494	529	506	505	504	522	533						383	3220.16	57526.4	28981.1	383	1160700	24029	25246.5		688	19677.2	11844.1	8844.61	5631.5	4042.71	2537.57	1372.6	621.141
11.45	510	520	478	532	530	544	505	519	470	504	502		11.45	507	524	499	493	500	529	512	528	497	489	512	513	511						384	3625.96	58308.8	29336.9	384	1065650	21678.8	25251.5		690	19614.6	11578.6	8001.61	6378.2	4194.98	2406.9	1091.56	565.447
11.46	503	507	491	516	526	540	514	520	477	489	511		11.46	512	531	491	491	498	517	501	514	495	495	518	516	505						385	3612.77	60823.6	29605.4	385	978600	26093.9	27640.9		692	18592	11688.9	8104.35	5788.95	4213.57	2441.61	1303.85	549.179
11.47	497	502	504	495	520	531	524	521	488	470	526		11.47	518	539	499	495	498	503	484	498	494	505	507	521	502						386	3679.21	63125.5	28454.1	386	884861	25889.2	28541.4		694	18774	11657.3	8204.44	5657.88	3620.69	2445.78	1261.31	605.742
11.48	510	502	487	503	510	520	508	526	479	483	515		11.48	509	529	505	499	505	511	497	509	489	513	498	525	524						387	3905.14	60538.4	29274.4	387	819777	27922.1	30778.7		696	17778.2	11091.7	7709.99	5472.17	4178.41	2334.74	1227.87	551.513
11.49	524	508	467	512	501	510	491	532	469	497	504		11.49	500	519	505	503	512	520	512	522	485	520	499	529	547						388	3718.18	64580.5	27636.1	388	742774	27163.4	31921.9		698	17524.8	11032.6	7952.57	5574.17	3619.25	2169.49	1198.4	609.34
11.5	501	511	471	517	501	521	493	527	482	513	498		11.5	504	518	496	500	515	513	520	513	506	509	499	518	542						389	3839.33	63579.4	28631.9	389	669643	32646.6	33864.5		700	17302.6	10844.4	7719.16	5242.99	3586.36	2162.44	1086.53	406.655
11.51	481	511	473	519	500	529	493	519	493	523	497		11.51	508	517	465	498	517	508	525	505	525	500	495	508	535						390	4232.41	67172.9	29089.1	390	606658	33230.5	38057.4		702	17394	10870.7	7549.84	4763.05	3759.79	2351.5	1019.59	536.993
11.52	483	511	463	502	500	514	493	497	490	488	520		11.52	517	510	456	506	506	521	507	511	525	514	492	501	524						391	3357.42	67213	29878.5	391	548042	34511.7	38150.7		704	17382.4	10395.9	7545.31	5100.83	3205.11	2329.31	1025.41	548.639
11.53	487	510	459	493	504	505	495	484	483	466	540		11.53	523	507	484	516	495	529	493	514	523	523	491	498	510						392	3554.84	67204.7	30602.6	392	482253	38248.2	39675.6		706	16968.3	10398.2	6914.43	4981.76	3683.94	2244.04	1114.6	592.394
11.54	493	509	476	514	518	518	510	508	465	492	545		11.54	521	514	497	534	483	520	495	508	511	516	485	512	489						393	3262.08	71903	31041.5	393	434648	36811.5	42331.2		708	16009.4	10439.4	6861.03	4532.87	3195.25	2041.94	1061.83	480.703
11.55	500	507	488	523	522	525	518	524	453	508	544		11.55	521	516	493	537	480	518	496	504	505	510	472	514	479						394	3521.52	76254.8	30951.6	394	382498	39314.1	43625.1		710	15598.1	10387.4	6837.23	5117.69	3533.84	2196.31	971.102	318.413
11.56	508	512	487	504	498	522	509	519	457	501	528		11.56	525	508	489	506	498	532	497	504	510	508	472	491	492						395	3209.21	77136.8	31347.4	395	342218	41646.7	47385.9		712	15705.4	9531.2	6632.27	4413.54	3519.75	2019.33	1198.8	601.765
11.57	506	518	484	504	490	516	492	511	462	501	519		11.57	521	505	485	495	505	531	497	504	513	507	485	485	503						396	3251.04	74221	35703.8	396	306575	45636.5	47760.9		714	16480.5	9873.01	6927.14	4555.59	3581.37	2166.07	1051.07	572.331
11.58	491	509	476	531	507	504	466	497	468	511	521		11.58	506	511	480	516	494	507	497	502	511	511	485	505	510						397	3155.17	80971.1	37985.4	397	263935	46039.5	51099.8		716	15553.1	9208.85	6451.91	4201.7	3277.16	1794.52	827.757	505.289
11.59	486	500	468	537	509	501	465	500	476	515	519		11.59	501	513	474	523	494	498	501	505	506	513	475	503	516						398	3101.5	79016.8	34964.8	398	232464	50350.8	52731.6		718	14555.8	8780.22	6569.08	4363.98	3176.35	1795.94	1038.07	464.603
11.6	493	504	460	521	496	506	492	521	487	513	514		11.6	506	512	481	514	505	504	512	512	497	513	481	478	520						399	3126.73	83277.7	32305.7	399	203406	49496.6	53371.3		720	13722.4	8794.44	6302.97	4533.95	2836.36	1601.72	750.391	506.256
11.61	492	508	464	508	494	501	512	528	486	504	512		11.61	514	502	492	512	507	503	513	509	489	515	495	485	520						400	3358.87	85538.2	28200.9	400	173947	50981.8	59152.8		722	14154.4	9001.48	6263.26	4057.36	2624.62	1880.22	840.526	332.06
11.62	485	517	476	498	500	488	527	524	477	490	511		11.62	526	486	501	514	503	495	507	498	481	518	497	516	517						401	3462.03	89242	29633.1	401	157374	53944.4	63932		724	14324.8	8574.73	5724.08	4002.53	3431.34	1638.19	641.453	332.31
11.63	486	523	483	490	501	486	521	525	477	485	501		11.63	516	496	511	503	513	495	507	496	490	509	494	518	522						402	3311.34	89153.8	28845.1	402	136245	58961.9	69461.1		726	13525.7	7992.38	5413.48	3812.19	3300.65	1815.24	771.179	346.042
11.64	491	521	487	483	499	490	503	529	480	486	485		11.64	497	519	501	486	530	500	510	499	509	494	491	507	531						403	3728.44	98491.6	31732.7	403	120199	60251.1	69767.3		728	14680.2	7789.22	5564.44	3949.7	2532.08	1609.17	761.848	246.947
11.65	492	521	478	489	512	492	494	525	483	482	484		11.65	489	527	489	497	530	505	500	506	499	496	487	492	523						404	3108.9	101962	34906.7	404	100583	58909.1	70241.5		730	13113.3	8423.03	5444.47	3779.23	2859.81	1831.32	1316.32	338.599
11.66	491	525	465	500	529	493	487	519	485	476	489		11.66	486	530	480	519	525	510	485	514	481	503	494	476	510						405	3300.19	106355	37981.8	405	85705.4	66284.9	73642.7		732	12675.7	7539.69	5446.74	3771.53	3447.33	1401.82	701.021	578.714
11.67	489	521	455	501	520	498	494	510	482	497	499		11.67	489	520	471	512	533	508	488	516	486	508	501	486	504						406	3447.47	113295	38737.5	406	73224.8	69616.7	74482.1		734	12346.7	7219.37	5418.15	3901.69	2566	1528.17	693.134	421.266
11.68	485	506	447	500	506	505	502	499	477	522	511		11.68	494	507	472	501	544	505	493	518	495	512	492	500	499						407	3100.81	122558	34062.5	407	60804.5	70862.8	81459		736	11877.6	7596.82	5259.86	4054.04	2220.06	1780.54	776.057	414.629
11.69	486	501	446	497	502	506	501	492	485	521	517		11.69	491	511	476	498	514	506	476	511	496	507	484	505	503						408	3154	126514	30357.1	408	53047.5	74522.7	85791.1		738	11231.3	7531.22	4882.47	3618.57	2217.43	1654.73	676.763	470.526
11.7	488	506	446	493	499	507	500	487	493	519	522		11.7	488	517	489	497	482	507	457	504	497	500	485	510	507						409	3045.63	130633	29263.6	409	47245.2	75589.9	93227.4		740	11112.9	7644.74	5072.74	3615.48	2574.93	1089.48	573.595	464.832
11.71	495	514	448	499	499	497	488	503	486	509	510		11.71	505	506	494	505	484	501	467	515	497	501	485	503	519						410	3388.69	136155	28248.2	410	35455.7	81856.6	99995		742	11672.6	7034.18	4446.17	3315.94	2263.23	1359.72	666.8	360.905
11.72	500	526	449	502	499	488	479	516	481	500	499		11.72	520	496	479	512	486	497	477	525	496	503	484	496	528						411	3261.06	139260	27965.3	411	33553.4	86856	107453		744	10816	6436.62	5070.23	3111.78	2146.51	1607.05	697.288	319.723
11.73	482	516	457	482	495	484	494	510	484	500	502		11.73	514	501	479	508	492	508	487	513	487	522	485	499	520						412	3359.16	145320	25826.2	412	27415.5	87034.6	103900		746	10530.5	7057.12	5063.07	3132.72	2220.63	1406.21	636.372	265.104
11.74	469	497	465	471	490	481	506	502	484	497	506		11.74	511	505	507	504	496	515	493	505	479	534	491	498	517						413	3091.66	155269	26300.7	413	22555.3	92356.2	108599		748	11330.3	6021.06	4538.83	2655.09	2215.59	1582.92	430.641	340.08
11.75	479	489	478	494	480	483	505	485	472	485	519		11.75	518	501	509	499	496	505	487	512	472	520	490	486	535						414	3143.63	164247	24975.4	414	20041.5	96230.6	113552		750	9443.99	6530.32	4143.97	3232.18	1764.24	1060.27	854.447	231.675
11.76	485	486	488	508	476	488	503	477	463	474	522		11.76	520	501	481	494	495	500	490	513	474	509	480	480	546						415	2774.23	169500	25710.5	415	17656.6	99367.5	119532		752	11270.8	5625.57	3489.67	2952.24	2534.39	1496.16	421.304	267.506
11.77	478	489	495	502	485	500	499	490	464	466	500		11.77	508	509	466	489	490	505	515	501	494	503	483	491	538						416	3353.28	179084	25437.7	416	14692.3	104265	127746		754	9597.68	5787.85	3617.77	2873.35	2345.54	1257.07	519.867	252.713
11.78	481	494	493	498	492	505	497	505	469	467	496		11.78	498	512	462	487	490	511	518	499	507	498	500	504	524						417	3456.04	189943	26644.7	417	12050.2	110235	129140		756	8722.59	6244.23	3074.73	2960.8	1812.8	1052.49	480.932	225.613
11.79	497	491	475	498	498	499	500	522	481	485	520		11.79	493	509	464	493	497	519	487	516	507	494	501	522	500						418	3208.53	205816	27061.7	418	10802.8	114922	135885		758	9773.94	4950.75	3847.88	3013.07	1736.33	1149.58	525.924	196.24
11.8	506	488	466	494	495	496	489	525	489	495	525		11.8	484	504	471	498	500	515	471	513	500	488	489	530	495						419	3033.63	227163	26014.4	419	9949.57	118326	144698		760	9601.5	5656.87	4258.23	2261.52	2331.2	1216.64	532.893	204.959
11.81	506	505	466	484	484	496	462	510	494	497	507		11.81	471	494	476	503	498	500	470	489	485	481	486	528	508						420	3450.75	240941	27627.4	420	7267.53	126498	152451		762	9490.91	5351.26	3644.63	2350.51	2040.05	927.955	467.38	127.583
11.82	500	520	467	484	491	493	452	504	492	497	494		11.82	480	497	480	511	503	495	478	488	480	481	487	512	502						421		247840	26969.2	421	8414.17	127548	155891		764	8629.03	5525.02	3397.29	2308.21	1624.33	914.349	760.409	253.912
11.83	491	514	469	491	511	486	458	503	486	495	483		11.83	507	510	477	521	515	498	493	505	484	487	485	483	480						422		247134	30310.9	422	7049.68	134436	165102		766	7045.55	4378.3	3301.35	2322.56	1382.01	1005.52	976.949	241.933
11.84	485	511	467	490	511	491	457	500	485	487	486		11.84	514	509	472	515	514	498	495	506	494	500	482	479	490						423		262730	29542.5	423	6792.28	144041	173829		768	7508.32	4696.65	3214.91	3010.42	1758.55	725.545	373.069	155.645
11.85	481	518	464	484	501	502	453	496	487	477	497		11.85	512	501	478	502	505	497	490	500	508	518	476	488	517						424		269231	30922.3	424	5890.52	147624	184020		770	6906.94	5182.81	3690.43	2684.4	1982.72	895.132	376.95	198.918
11.86	480	520	476	494	497	493	469	492	491	481	495		11.86	510	512	485	509	502	509	493	500	503	515	468	489	510						425		288597	28568.8	425	5187.75	156361	190593		772	7399.06	4717.99	3245.53	1792.72	1052.87	1014.07	258.69	439.773
11.87	482	508	494	510	495	477	492	488	496	491	489		11.87	508	529	481	525	500	526	499	503	490	505	480	487	490						426		296414	28009.6	426	5557.22	163219	204227		774	7365.11	5121.29	3593.88	2229.85	1577.39	1189.9	525.618	268.721
11.88	459	498	473	501	496	494	489	495	485	485	492		11.88	514	514	479	520	492	502	487	503	489	503	494	499	499						427		313130	25572.1	427	4333.77	170934	213624		776	7467.17	4237.81	2893.22	2290.6	1616.63	809.431	501.714	181.174
11.89	432	493	445	488	499	516	480	504	472	476	496		11.89	521	491	486	512	483	469	472	503	489	503	491	513	513						428		326333	25967.3	428	4025.07	181688	225662		778	7115.64	5140.04	2771.04	2806.86	2151.21	723.233	635.428	331.578
11.9	451	484	465	487	497	511	481	508	452	472	493		11.9	506	492	490	504	489	476	487	504	481	505	488	505	525						429		350988	26150.2	429	3502.07	187459	238990		780	7676.74	4305.62	2816.06	2127.93	1385.25	659.36	359.051	359.651
11.91	473	471	489	488	495	504	483	511	432	467	490		11.91	488	495	478	497	496	486	505	505	473	507	479	496	536						430		366382	26850.7	430	4026.98	195203	245862		782	6493.69	4222.18	2802.95	2809.8	1611.12	818.643	485.329	311.508
11.92	472	480	472	493	500	489	500	490	454	474	493		11.92	494	490	469	495	494	492	500	495	471	501	472	490	527						431		379340	28101.6	431	3898.27	206865	259254		784	6904.77	3995.02	2335.53	1739.4	1344.99	773.355	501.392	241.029
11.93	471	507	458	497	506	476	512	471	475	481	497		11.93	497	488	468	496	490	497	497	487	471	495	473	485	519						432		403338	27527.3	432	3375.79	211403	272224		786	6804.26	4194.71	2138.6	1973.63	922.623	920.628	185.589	66.5194
11.94	476	514	468	487	504	487	490	474	476	488	499		11.94	478	502	471	512	482	489	509	495	483	502	469	488	515						433		410754	27860.7	433	3372.4	227916	281204		788	6594.26	4549.71	2273.48	2054.86	1314.45	687.475	206.243	206.243
11.95	479	512	473	479	502	498	472	480	477	493	500		11.95	467	512	479	521	480	483	517	501	490	510	455	493	510						434		442817	26752	434	3291.33	233744	295943		790	7313.48	3412.81	2748.15	1986.9	1286.02	791.779	213.035	71.0115
11.96	473	510	459	483	498	515	468	500	472	487	492		11.96	489	507	476	502	497	491	507	503	481	523	453	503	504						435		471982	27625.3	435	3410.43	249106	307774		792	5545.64	3818.62	2701.44	1235.78	1765.09	596.659	73.2097	73.2097
11.97	468	508	450	490	490	518	470	514	469	484	489		11.97	505	501	463	492	506	495	493	502	475	529	472	508	498						436		496745	28857.3	436	2762.71	260874	325542		794	5361.8	3637.04	1977.31	2713.04	1285.44	378.071	393.194	529.299
11.98	466	514	453	507	471	489	487	512	472	490	496		11.98	504	492	460	507	494	492	467	493	477	517	479	504	496						437		543901	28659.1	437	3140.65	273860	339178		796	4770.2	3901.19	1718.49	1414.49	1327.75	925.282	156.298	234.446
11.99	462	521	459	512	462	477	494	506	471	486	499		11.99	501	492	467	508	488	495	462	492	478	507	471	503	490						438		637291	31611.6	438	3007.1	284958	355010		798	5239.51	3293.91	2005.17	2261.14	965.152	804.964	224.585	80.4964
12	458	506	469	498	469	493	484	494	466	464	492		12	491	508	470	487	492	507	493	502	478	502	473	505	481						439		699272	29154.8	439	3112.76	301679	368366		800	5292.28	3295.48	2486.5	1745.35	742.806	661.742	330.871	413.589
12.01	461	488	470	491	471	504	477	485	462	457	493		12.01	484	508	470	470	492	510	498	506	485	501	483	500	478						440		664707	29798.2	440	2519.79	312632	383639
12.02	472	494	459	490	466	508	475	480	459	466	505		12.02	482	489	481	458	487	503	473	502	500	503	478	487	483						441		631191	31218.1	441	3164.49	320898	403468
12.03	479	497	461	490	472	499	473	477	454	469	508		12.03	484	484	496	462	478	493	476	492	498	495	465	480	489						442		628952	31534.3	442	2244.55	336933	416580
12.04	481	478	476	490	486	478	471	474	446	465	505		12.04	492	491	479	480	468	480	501	476	483	479	470	478	494						443		646789	32310.4	443	2611.69	346533	444559
12.05	477	467	476	494	500	481	472	483	451	460	499		12.05	490	493	455	501	480	488	497	476	473	475	482	474	496						444		677448	33354.9	444	2615.74	355459	464740
12.06	470	489	469	499	513	497	475	499	464	453	492		12.06	483	491	455	526	505	506	477	483	466	479	476	469	496						445		697305	31686.4	445	3083.59	380897	475942
12.07	471	505	469	500	497	488	477	490	464	463	493		12.07	482	496	457	518	506	496	471	485	469	474	467	476	494						446		727447	33883.8	446	2817.64	389786	495158
12.08	474	504	471	501	471	470	478	471	460	478	498		12.08	483	504	474	499	499	475	470	485	477	466	473	487	492						447		739272	34910.7	447	3392.59	400084	515972
12.09	476	501	471	488	477	467	481	479	460	476	496		12.09	497	493	489	486	496	480	464	479	481	467	480	484	493						448		774594	36838	448	2803.39	426480	537793
12.1	478	491	471	471	491	468	485	493	462	470	493		12.1	513	478	481	473	493	491	458	471	485	470	490	478	496						449		806336	36094.6	449	2654.49	437950	561437
12.11	471	484	452	484	496	473	495	501	464	472	488		12.11	499	479	473	463	483	496	464	479	484	481	497	486	502						450		832009	35895.1	450	2695.47	460340	586728
12.12	463	482	432	499	501	478	506	509	466	476	482		12.12	482	482	470	452	472	500	472	488	481	492	480	495	509						451		874260	38173.3	451		472022	612483
12.13	465	484	451	496	493	473	493	490	452	497	492		12.13	489	488	465	479	484	479	469	483	472	481	467	493	528						452		892930	36522.7	452		498828	636364
12.14	466	492	468	493	486	468	481	474	440	516	500		12.14	494	492	457	502	495	461	467	478	463	472	469	490	543						453		922229	39338	453		515595	660805
12.15	456	490	467	484	480	469	479	476	443	508	495		12.15	492	483	456	494	493	476	475	473	452	474	472	477	516						454		961731	39285.1	454		528027	683506
12.16	451	483	465	477	478	471	478	477	450	501	490		12.16	488	476	465	486	492	487	483	472	445	474	474	468	491						455		999555	39901.3	455		553843	707688
12.17	469	482	463	486	487	483	482	477	476	498	492		12.17	476	480	471	476	492	486	487	485	457	467	472	477	473						456		1055730	40748.4	456		600697	733194
12.18	482	483	459	490	493	489	489	476	485	490	497		12.18	466	485	471	475	492	483	488	491	469	467	463	479	469						457		1083040	41813.6	457		650371	759891
12.19	477	497	449	483	493	479	503	470	451	471	511		12.19	457	490	472	496	491	475	480	481	481	486	456	467	498						458		1134340	42918.4	458		693923	787002
12.2	470	513	442	480	487	475	507	465	440	465	516		12.2	459	486	471	508	489	469	479	477	488	495	451	465	507						459		1179390	44008	459		702122	823573
12.21	459	499	438	484	471	478	491	459	473	480	507		12.21	478	465	466	503	487	467	489	484	487	487	455	480	479						460		1209240	45240.8	460		690732	856554
12.22	451	482	438	490	471	485	486	463	487	484	503		12.22	486	461	457	495	487	461	490	490	479	481	466	485	465						461		1267920	47615.3	461		695774	895014
12.23	446	489	444	497	488	494	494	480	479	478	504		12.23	483	477	456	480	489	452	478	495	463	478	454	478	470						462		1283600	47157.3	462		712131	916419
12.24	442	494	447	488	488	488	485	484	478	478	498		12.24	478	488	458	467	490	449	474	484	457	477	428	470	474						463		1311340	48573.3	463		733171	954736
12.25	439	492	448	467	474	470	464	478	482	484	485		12.25	471	494	459	456	491	452	478	458	458	479	441	461	479						464		1342020	47330.8	464		754846	983889
12.26	441	488	442	458	473	467	455	473	477	482	479		12.26	463	500	459	461	493	463	473	468	469	479	469	469	487						465		1394220	50773.3	465		775973	1017230
12.27	444	476	433	457	479	474	453	469	467	476	478		12.27	454	506	457	477	497	478	461	500	484	476	470	487	498						466		1433760	56240.5	466		807054	1056990
12.28	451	466	436	463	479	476	463	473	459	473	486		12.28	469	489	455	477	482	484	453	489	489	466	465	480	491						467		1471440	56034.5	467		815683	1089480
12.29	460	457	443	471	476	476	478	481	453	469	498		12.29	493	463	460	472	458	487	445	461	489	452	459	465	477						468		1518970	55589	468		870657	1129710
12.3	454	459	434	477	474	479	470	486	446	466	492		12.3	488	461	463	479	478	488	453	475	473	456	453	473	476						469		1572920	56336.8	469		884087	1169720
12.31	445	478	423	482	472	483	457	490	440	463	482		12.31	477	465	451	490	506	488	466	499	453	464	462	486	478						470		1589660	56080.4	470		911066	1206890
12.32	449	486	435	491	472	470	456	490	442	463	480		12.32	463	469	443	489	491	486	473	489	463	462	470	490	492						471		1670420	56991.2	471		945643	1250130
12.33	454	483	450	499	472	456	456	489	445	462	479		12.33	449	473	458	487	470	483	480	476	476	458	471	492	507						472		1697770	60622.9	472		966045	1285320
12.34	461	478	442	481	466	469	455	469	440	479	484		12.34	459	472	470	483	475	480	462	479	459	480	469	481	494						473		1753590	60584.3	473		1009480	1333970
12.35	466	471	437	465	461	480	455	451	437	492	489		12.35	470	472	473	479	480	477	445	481	445	500	457	471	482						474		1821180	60917.8	474		1023860	1363320
12.36	457	463	457	488	469	471	466	467	448	476	480		12.36	490	474	475	493	476	478	439	476	459	492	448	483	481						475		1840080	58473.8	475		1057960	1416690
12.37	449	454	470	504	476	464	474	480	460	464	474		12.37	506	477	473	503	471	476	438	473	468	486	445	492	479						476		1919450	61787.8	476		1092570	1451320
12.38	448	469	450	491	478	469	469	480	473	471	477		12.38	498	481	463	495	462	462	459	479	457	490	444	484	473						477		1956770	60289	477		1132030	1497280
12.39	448	493	435	483	484	472	464	478	480	476	479		12.39	492	482	445	484	459	454	474	478	449	491	445	478	471						478		2003340	62898.8	478		1156410	1549580
12.4	453	488	434	491	497	471	460	471	474	477	478		12.4	489	476	440	465	472	460	475	460	451	482	456	475	477						479		2077040	66131.8	479		1201570	1583610
12.41	455	477	435	492	498	469	458	465	469	479	479		12.41	491	473	449	455	483	467	472	451	447	478	478	476	481						480		2142710	68640	480		1247430	1633020
12.42	452	463	439	483	477	467	458	461	466	483	482		12.42	502	475	455	462	489	476	463	454	435	484	473	484	480						481		2224500	67803.8	481		1277970	1676560
12.43	453	449	440	483	471	467	458	458	461	476	481		12.43	503	480	459	470	492	477	466	460	439	482	445	480	477						482		2286360	69170.4	482		1296960	1731220
12.44	457	459	437	494	485	470	460	457	453	455	476		12.44	492	488	477	481	493	466	483	471	461	470	443	464	472						483		2306730	73567.9	483		1327170	1780560
12.45	467	470	436	490	488	474	460	461	455	455	472		12.45	480	487	499	487	478	465	478	477	469	474	455	462	480						484		2331820	72377.5	484		1347170	1819050
12.46	481	490	438	474	481	478	458	468	466	475	470		12.46	467	477	481	491	448	472	455	479	466	492	444	472	499						485		2379470	73000.5	485		1393520	1875350
12.47	475	506	436	474	475	468	466	473	466	472	471		12.47	460	489	454	484	452	470	451	477	473	491	425	474	498						486		2422760	75599.7	486		1444350	1928690
12.48	455	498	431	484	471	450	480	476	458	455	475		12.48	456	512	456	470	475	462	459	473	486	479	424	473	486						487		2463220	75339.7	487		1464300	1959290
12.49	458	492	427	488	465	457	481	472	456	466	466		12.49	460	504	461	468	474	463	475	471	471	479	428	469	484						488		2535530	80782.4	488		1506360	2031480
12.5	468	489	423	489	457	474	478	466	455	488	450		12.5	467	484	473	469	463	469	495	470	445	484	432	465	486						489		2585140	79575.5	489		1563630	2068720
12.51	470	491	428	471	458	467	466	473	444	478	452		12.51	466	479	484	478	465	462	483	472	450	479	436	468	486						490		2671560	85473.8	490		1586780	2139290
12.52	470	502	435	448	460	455	451	482	430	462	459		12.52	463	478	473	489	470	451	464	473	463	470	424	473	485						491		2717610	88227.4	491		1637770	2179660
12.53	458	503	436	452	456	461	452	479	441	463	466		12.53	479	470	463	497	480	450	446	475	450	470	414	465	487						492		2769090	89795.7	492		1670650	2243390
12.54	444	492	437	459	451	470	454	473	454	466	473		12.54	498	461	457	504	492	451	429	476	434	470	440	455	489						493		2868150	87414.1	493		1699140	2305000
12.55	465	480	435	461	452	446	453	480	447	465	487		12.55	493	457	451	491	486	475	448	473	431	458	460	459	482						494		2916650	87959.4	494		1760570	2352950
12.56	484	467	432	461	454	426	451	485	441	464	499		12.56	488	454	448	477	481	497	467	471	429	448	453	464	475						495		3022210	89212	495		1784530	2408060
12.57	474	460	427	461	477	443	436	469	454	458	485		12.57	486	477	450	457	478	481	477	486	438	457	447	470	472						496		3088880	93049.4	496		1835120	2451040
12.58	465	456	423	462	492	462	425	458	464	452	473		12.58	481	493	461	441	473	464	479	498	447	463	440	474	468						497		3064790	93459.4	497		1875400	2517150
12.59	460	460	428	467	475	484	436	473	459	442	474		12.59	467	475	464	450	453	450	443	498	457	451	436	468	460						498		3127610	97508.7	498		1906740	2576300
12.6	453	467	435	472	455	498	448	481	452	440	474		12.6	455	463	457	457	442	441	420	494	462	446	433	468	456						499		3191970	97424.8	499		1966600	2644320
12.61	443	466	449	478	427	487	463	466	439	460	473		12.61	451	467	448	454	455	445	436	479	452	463	436	482	465						500		3250700	96787.9	500		2016000	2696760
12.62	436	463	456	478	417	484	467	455	434	473	469		12.62	456	472	436	458	468	453	448	472	448	474	444	486	471						501		3287080	103645	501		2060390	2754350
12.63	433	479	451	467	443	495	451	451	443	471	463		12.63	476	478	439	474	479	468	454	478	455	477	451	469	468						502		3379220	103851	502		2115490	2816150
12.64	430	498	441	459	461	495	451	449	440	465	463		12.64	488	478	451	474	483	477	457	481	456	474	456	458	468						503		3399640	106044	503		2150120	2874530
12.65	427	493	425	455	470	481	471	449	421	453	472		12.65	490	469	451	453	477	480	457	481	449	466	446	454	472						504		3492510	103540	504		2184840	2942620
12.66	427	488	423	450	480	465	483	458	416	448	475		12.66	485	464	448	446	480	477	448	487	453	459	426	451	473						505		3545790	107271	505		2211400	2996740
12.67	431	486	434	444	491	445	488	474	424	449	474		12.67	476	463	445	452	491	469	431	499	468	453	425	449	471						506		3665570	108567	506		2263760	3046300
12.68	432	481	429	444	482	443	478	485	433	451	462		12.68	465	463	442	454	489	468	430	499	465	465	433	463	472						507		3707470	114069	507		2294700	3108070
12.69	431	467	414	447	462	450	458	495	445	453	443		12.69	453	466	440	454	478	473	439	491	451	488	425	486	476						508		3782820	114118	508		2330720	3163710
12.7	438	455	417	445	451	458	450	482	448	445	448		12.7	458	468	438	458	470	467	450	498	450	488	413	479	470						509		3754570	115984	509		2366670	3235700
12.71	450	451	427	442	444	467	448	461	449	434	463		12.71	469	470	446	464	462	457	461	511	453	480	437	460	462						510		3826630	114496	510		2431830	3293960
12.72	452	456	429	443	450	470	445	458	442	454	465		12.72	461	471	453	466	469	451	466	494	450	479	466	449	476						511		3867470	124925	511		2462160	3348880
12.73	453	476	428	445	460	471	442	459	432	481	464		12.73	448	472	439	467	481	447	470	470	446	479	458	439	497						512		3949470	120175	512		2520350	3417130
12.74	448	488	445	447	475	469	457	458	433	469	466		12.74	455	470	428	466	483	443	461	467	450	477	450	436	499						513		3988910	120753	513		2547190	3463360
12.75	442	490	464	449	491	467	475	456	434	452	469		12.75	465	467	428	463	483	440	450	466	453	475	441	434	499						514		4013480	124735	514		2611920	3514230
12.76	441	485	453	449	460	462	454	457	432	444	477		12.76	468	468	429	455	465	444	458	463	462	455	435	456	504						515		4113590	123451	515		2642800	3591180
12.77	441	476	441	449	433	456	436	457	431	437	483		12.77	470	469	429	447	449	449	464	461	471	437	446	476	508						516		4181760	124997	516		2708870	3646940
12.78	451	465	433	456	457	450	448	456	452	452	468		12.78	458	460	435	456	454	453	455	471	478	442	453	457	494						517		4213900	131761	517		2768770	3722820
12.79	459	453	424	462	477	446	459	456	468	463	456		12.79	449	455	451	465	457	457	447	480	481	445	449	444	481						518		4263510	129635	518		2787040	3783280
12.8	459	458	411	467	474	451	463	458	454	449	464		12.8	454	467	452	476	451	462	441	483	470	442	445	467	466						519		4294770	132199	519		2832040	3844020
12.81	454	469	406	468	471	456	460	462	440	443	470		12.81	461	475	433	480	448	466	435	483	462	443	443	482	465						520		4402970	135222	520		2858430	3908330
12.82	435	461	422	459	469	456	436	469	425	456	470		12.82	476	471	427	465	459	463	428	470	465	456	444	476	507						521		4422920	138718	521		2929180	3952910
12.83	428	448	431	453	463	453	425	470	417	466	462		12.83	479	461	435	454	463	461	431	459	459	463	451	472	522						522		4477840	136059	522		2966860	4014400
12.84	440	455	427	453	452	445	438	456	425	471	435		12.84	461	439	441	450	454	457	450	451	436	458	444	476	485						523		4524800	137787	523		2982640	4092340
12.85	436	465	424	452	448	448	446	449	434	466	431		12.85	457	441	446	454	452	459	458	457	425	461	424	472	458						524		4603330	141538	524		3038230	4140070
12.86	410	468	422	452	451	468	447	453	445	449	456		12.86	470	475	441	468	457	468	451	481	432	476	422	460	443						525		4611220	144644	525		3069020	4195200
12.87	408	470	422	459	454	472	445	453	442	434	466		12.87	477	486	431	467	456	466	448	486	436	476	430	456	446						526		4700660	146884	526		3130930	4262270
12.88	428	458	425	471	457	461	441	450	426	421	461		12.88	477	476	419	452	448	454	450	472	438	462	439	460	466						527		4738380	146139	527		3182940	4308040
12.89	437	449	433	470	460	456	432	456	418	433	466		12.89	467	469	406	449	442	444	449	463	431	458	448	465	465						528		4801710	152506	528		3229920	4400740
12.9	439	454	445	461	463	455	420	468	415	461	477		12.9	450	464	414	454	437	434	447	457	418	460	437	471	451						529		4828430	149949	529		3292670	4417250
12.91	443	461	447	457	446	458	432	464	416	459	467		12.91	453	460	425	462	441	435	440	451	441	456	421	471	452						530		4871870	148588	530		3335340	4517970
12.92	449	476	446	457	421	462	454	452	418	444	448		12.92	465	455	433	470	449	440	432	445	479	450	438	468	458						531		4934200	152351	531		3333070	4561100
12.93	436	479	438	450	426	465	461	448	424	440	452		12.93	461	452	438	468	461	455	431	455	474	450	460	464	468						532		4971470	154158	532		3382400	4621190
12.94	418	461	427	442	439	468	463	447	432	439	462		12.94	454	449	412	463	474	473	433	470	459	450	451	459	479						533		5044740	155035	533		3420820	4671710
12.95	437	457	424	451	458	463	471	449	435	442	458		12.95	450	449	393	459	464	474	435	461	452	454	443	460	486						534		5125140	158758	534		3484960	4718820
12.96	461	470	422	464	478	456	480	452	439	445	452		12.96	447	450	419	456	450	473	437	449	447	459	453	462	493						535		5191250	154165	535		3503200	4791010
12.97	445	477	427	463	462	452	465	450	429	449	447		12.97	452	452	439	450	456	466	439	452	462	455	459	462	476						536		5131790	157726	536		3548760	4853620
12.98	431	477	431	462	446	449	450	447	419	452	443		12.98	457	455	440	445	463	459	440	456	475	452	444	462	459						537		5155150	165412	537		3572510	4895720
12.99	450	467	425	461	458	440	451	445	421	435	445		12.99	456	460	439	445	472	458	432	462	469	452	430	475	461						538		5241180	161902	538		3619220	4946150
13	463	450	422	458	463	435	454	443	421	422	448		13	456	462	435	446	479	458	426	465	460	452	418	483	463						539		5319070	169774	539		3658930	5006380
13.01	441	453	434	449	438	448	467	451	410	427	454		13.01	461	441	434	450	466	464	435	453	440	446	415	461	468						540		5317780	170957	540		3674660	5077550
13.02	424	465	440	447	429	453	472	456	403	433	456		13.02	461	427	439	453	456	467	444	447	429	446	431	444	470						541		5311350	170561	541		3729600	5097160
13.03	420	461	426	469	469	436	450	454	410	444	444		13.03	445	434	439	452	452	461	452	460	441	461	434	437	459						542		5388920	169965	542		3786880	5179850
13.04	420	454	415	481	488	424	441	453	420	451	435		13.04	435	442	435	454	449	457	453	470	452	466	416	437	453						543		5360540	175154	543		3809020	5203810
13.05	426	450	412	473	461	422	457	456	434	447	433		13.05	437	452	433	459	450	458	442	475	458	447	411	448	457						544		5430660	177054	544		3826120	5278090
13.06	429	447	416	461	441	425	464	456	438	443	431		13.06	447	463	433	461	445	454	440	472	463	434	416	451	455						545		5502950	174089	545		3865720	5315470
13.07	428	452	429	443	431	433	456	454	425	438	430		13.07	468	476	424	459	432	446	450	458	466	428	427	443	447						546		5552720	174331	546		3919370	5357560
13.08	426	457	435	440	432	446	456	451	423	431	430		13.08	469	480	410	454	428	444	457	452	462	433	443	449	452						547		5611260	176482	547		3942130	5409760
13.09	424	456	433	450	445	462	464	449	431	423	430		13.09	451	476	416	445	435	449	462	453	449	447	447	469	471						548		5652800	178060	548		4006540	5450770
13.1	428	456	426	454	456	464	459	442	432	423	437		13.1	442	467	428	447	445	449	460	449	443	455	445	471	465						549		5655060	178997	549		4014820	5524620
13.11	437	461	416	456	465	456	445	432	427	430	448		13.11	440	454	438	456	458	445	454	442	440	458	446	463	443						550		5663280	177882	550		4058880	5583760
13.12	433	461	409	448	456	451	437	445	435	437	448		13.12	454	447	449	461	458	440	454	444	443	456	449	457	447						551		5723320	175398	551		4116960	5622640
13.13	424	445	404	437	440	447	432	468	447	445	444		13.13	475	441	433	464	453	433	457	450	447	450	436	451	463						552		5705700	179325	552		4133980	5662890
13.14	429	435	407	433	449	442	434	460	438	437	440		13.14	466	448	419	469	450	441	461	459	443	453	422	457	461						553		5747080	183000	553		4159490	5704140
13.15	439	437	413	432	464	436	437	443	422	423	437		13.15	447	458	425	475	447	453	465	468	438	458	409	466	455						554		5748450	184912	554		4180040	5744380
13.16	427	447	409	443	445	443	446	433	416	436	440		13.16	437	468	429	456	458	448	457	467	426	451	398	459	439						555		5807630	186379	555		4230680	5811120
13.17	412	468	404	456	421	452	456	424	410	452	443		13.17	428	478	418	434	470	441	448	466	412	443	414	451	423						556		5833430	187600	556		4250010	5845710
13.18	425	469	418	456	429	444	444	439	410	437	445		13.18	436	472	411	460	460	449	432	456	416	453	426	443	440						557		5888280	186161	557		4297340	5861890
13.19	438	451	430	454	438	435	432	453	410	422	448		13.19	446	466	415	485	449	456	416	447	420	462	414	436	457						558		5863110	189293	558		4322880	5924860
13.2	428	442	425	438	436	431	435	450	415	402	449		13.2	461	443	422	465	438	457	426	446	420	448	406	442	463						559		5906350	187031	559		4342930	5955980
13.21	423	440	418	427	435	427	436	446	419	390	448		13.21	473	426	433	445	430	454	437	444	421	436	412	449	466						560		5864240	185561	560		4355630	5980750
13.22	448	454	399	447	438	429	421	439	422	426	438		13.22	471	443	437	430	437	429	453	436	422	436	420	458	456						561		5928850	186715	561		4348270	6039610
13.23	463	475	387	460	442	429	413	433	423	453	432		13.23	467	454	430	421	439	414	462	429	421	437	431	463	452						562		5983690	187819	562		4396570	6063450
13.24	442	466	397	450	445	421	427	430	416	448	437		13.24	456	447	427	429	426	432	448	426	413	440	433	452	467						563		6026120	192015	563		4421970	6077280
13.25	428	447	404	443	447	421	432	435	413	441	444		13.25	450	446	427	432	422	444	435	427	409	443	425	446	474						564		5962760	199712	564		4435190	6153320
13.26	428	437	404	446	444	435	419	455	420	428	455		13.26	453	456	423	422	438	445	425	434	417	447	420	453	467						565		6038370	203144	565		4503400	6169340
13.27	429	428	406	445	439	443	420	463	420	431	462		13.27	450	455	415	421	449	443	424	438	427	449	417	456	467						566		6066520	218302	566		4498390	6199220
13.28	428	436	413	440	429	442	438	453	413	453	461		13.28	439	436	413	432	452	436	437	437	440	447	418	456	476						567		6072620	237592	567		4517210	6231740
13.29	430	446	414	434	435	446	445	445	416	455	458		13.29	431	428	413	447	451	439	438	439	431	441	422	452	477						568		6067540	237495	568		4546300	6293230
13.3	434	461	410	426	457	454	440	438	429	436	453		13.3	428	430	413	464	446	452	429	445	402	430	417	445	470						569		6071260	207291	569		4562200	6308000
13.31	429	473	407	425	457	454	436	437	423	432	453		13.31	433	433	413	459	450	454	426	454	397	426	408	446	463						570		6080520	204329	570		4595030	6324460
13.32	418	471	405	428	440	449	431	439	403	437	457		13.32	444	436	417	438	460	450	426	465	409	427	415	454	456						571		6110820	193090	571		4645280	6353400
13.33	414	467	413	433	424	438	443	435	403	441	467		13.33	443	440	420	435	440	449	423	459	421	436	427	449	451						572		6118600	189123	572		4676330	6377930
13.34	414	456	427	438	408	425	461	428	413	445	480		13.34	437	443	422	439	407	451	418	444	432	447	426	438	448						573		6160960	203663	573		4682240	6460640
13.35	413	450	416	442	414	433	452	424	412	436	459		13.35	429	434	424	440	405	441	416	444	439	445	423	450	434						574		6133440	195666	574		4677200	6448590
13.36	410	453	398	446	426	446	435	420	406	422	429		13.36	421	423	415	439	411	428	414	449	443	440	419	469	416						575		6191550	195658	575		4718280	6495000
13.37	413	450	403	439	437	438	427	434	411	428	437		13.37	425	432	407	437	423	422	418	458	449	431	415	453	414						576		6162250	194112	576		4735690	6501230
13.38	417	439	410	429	448	428	419	451	417	437	451		13.38	431	445	408	434	436	418	423	468	455	423	420	431	414						577		6133510	194218	577		4672500	6538170
13.39	426	431	423	421	453	427	426	461	405	427	438		13.39	427	441	408	441	443	429	429	452	439	436	425	438	434						578		6152110	195279	578		4759380	6555440
13.4	434	428	435	414	457	427	433	470	393	417	425		13.4	423	436	409	448	447	440	435	436	422	450	423	445	454						579		6205940	189740	579		4755790	6598000
13.41	426	433	424	435	436	420	430	454	401	428	429		13.41	421	431	415	439	431	453	432	448	419	438	423	437	458						580		6200590	194124	580		4772290	6566810
13.42	419	444	414	450	420	415	428	440	410	438	433		13.42	419	428	432	431	415	459	429	456	417	430	427	430	461						581		6221000	195124	581		4780900	6612630
13.43	421	443	414	436	441	428	427	434	424	434	435		13.43	420	436	433	429	405	429	417	438	421	438	431	422	452						582		6215890	191415	582		4818620	6666200
13.44	425	437	413	425	452	438	428	430	431	432	437		13.44	421	441	414	426	401	405	406	428	425	443	436	419	442						583		6192890	195267	583		4794910	6676950
13.45	435	429	410	425	428	438	437	430	420	433	439		13.45	418	432	409	424	415	402	399	444	427	440	439	434	432						584		6188260	196170	584		4810340	6670700
13.46	438	421	410	425	419	437	441	426	413	435	437		13.46	413	430	419	421	424	405	403	452	425	441	439	441	429						585		6238480	190871	585		4846520	6699620
13.47	430	425	418	424	440	433	437	417	419	435	426		13.47	402	440	415	416	418	420	429	445	414	455	431	431	438						586		6253250	196077	586		4849300	6744140
13.48	423	431	424	419	448	428	432	413	420	435	428		13.48	404	439	400	415	420	425	434	438	415	461	414	432	443						587		6193060	197980	587		4854100	6730500
13.49	420	427	429	411	436	420	425	419	414	436	448		13.49	425	422	399	420	433	417	408	432	432	455	408	450	445						588		6180160	189986	588		4874970	6738700
13.5	416	423	426	411	428	423	422	425	415	446	455		13.5	432	409	405	432	440	418	397	435	439	448	412	456	452						589		6194750	195819	589		4890080	6772290
13.51	411	421	415	420	424	436	423	433	421	467	448		13.51	425	399	405	452	442	428	403	448	434	439	410	450	465						590		6196860	194414	590		4930640	6808550
13.52	399	419	409	421	428	442	435	431	426	457	446		13.52	426	402	404	450	437	433	407	449	426	433	405	448	462						591		6213490	200130	591		4932570	6797940
13.53	381	420	408	417	439	443	454	422	430	425	446		13.53	433	416	410	433	427	435	411	442	416	430	405	448	446						592		6191620	199877	592		4935530	6800030
13.54	382	421	411	427	442	436	442	422	427	417	446		13.54	436	427	417	431	424	435	423	433	414	429	405	446	442						593		6218310	206465	593		4926360	6795760
13.55	391	418	416	444	441	426	414	427	421	420	444		13.55	437	437	408	436	423	435	439	423	414	427	410	442	444						594		6158370	200989	594		4937970	6804090
13.56	403	413	404	435	429	426	410	435	418	420	434		13.56	437	436	399	441	422	420	441	434	430	419	416	433	438						595		6195850	202528	595		4902970	6821040
13.57	416	402	387	419	414	428	413	444	415	419	422		13.57	435	433	387	445	421	401	440	452	449	408	414	423	429						596		6188610	205180	596		4940810	6820710
13.58	419	404	389	428	420	435	421	442	407	420	428		13.58	434	429	378	431	421	426	444	449	440	421	413	429	442						597		6216640	191918	597		4944280	6823160
13.59	421	425	394	441	430	442	429	438	398	421	438		13.59	433	425	395	414	421	458	448	442	426	437	420	438	460						598		6142370	192823	598		4932230	6860120
13.6	408	432	405	437	433	436	425	428	418	430	445		13.6	423	424	407	424	417	433	422	443	423	446	426	437	457						599		6125110	196973	599		4953410	6862450
13.61	394	425	417	432	435	430	420	418	439	438	453		13.61	412	423	403	435	414	405	396	444	420	452	414	436	452						600		6171300	191116	600		4925080	6861210
13.62	399	426	411	431	431	439	433	409	425	436	455		13.62	403	431	403	419	429	406	423	447	426	427	407	454	439						601		6091760	191761	601		4915500	6852880
13.63	405	433	406	429	426	446	444	404	412	434	455		13.63	397	437	413	407	443	408	446	449	430	407	415	467	430						602		6048570	191241	602		4879700	6872830
13.64	412	436	407	430	418	435	434	421	408	428	436		13.64	412	428	414	423	447	420	431	441	424	418	417	447	443						603		6065000	187617	603		4933520	6853930
13.65	415	437	408	430	410	425	426	436	405	425	420		13.65	423	421	402	435	448	430	421	438	417	428	406	430	452						604		6079890	186667	604		4921290	6815520
13.66	405	437	411	433	405	419	424	441	403	434	413		13.66	422	420	397	433	435	432	423	454	402	428	400	429	449						605		6037240	183547	605		4908060	6829000
13.67	397	435	412	436	408	415	422	442	401	437	411		13.67	425	422	401	431	430	430	422	462	400	431	403	430	452						606		6011000	191241	606		4890380	6838230
13.68	395	434	408	438	427	416	423	432	396	426	421		13.68	437	430	409	429	442	419	415	451	425	436	405	440	468						607		6046200	188068	607		4929940	6849560
13.69	395	433	406	430	434	413	421	431	396	421	428		13.69	438	426	418	430	443	418	408	448	436	443	407	442	473						608		6004310	186491	608		4923070	6804110
13.7	402	423	405	408	422	405	415	441	401	426	430		13.7	422	401	419	437	428	431	399	456	428	450	411	434	464						609		6005260	183740	609		4896300	6812470
13.71	401	412	401	399	416	408	414	444	401	430	435		13.71	414	407	414	437	420	430	402	460	422	453	416	442	460						610		5938100	181395	610		4889640	6792370
13.72	392	403	392	404	417	422	418	437	396	431	440		13.72	412	446	412	427	417	414	418	461	418	454	419	468	460						611		5965760	187445	611		4851550	6792170
13.73	384	397	382	404	412	415	417	438	391	425	435		13.73	415	450	409	429	419	410	423	447	414	454	420	474	467						612		5900150	186280	612		4873800	6794850
13.74	376	412	371	402	404	392	412	445	387	412	422		13.74	421	427	410	438	423	413	420	423	410	453	423	466	479						613		5921850	188764	613		4836790	6804910
13.75	381	423	376	407	410	394	403	432	387	414	416		13.75	420	417	412	433	430	417	432	420	421	439	426	455	484						614		5893770	180366	614		4848750	6780060
13.76	392	422	388	416	424	409	391	407	389	422	415		13.76	417	413	420	421	440	422	451	428	439	419	425	443	485						615		5856680	187310	615		4877380	6777460
13.77	395	425	396	416	420	425	396	406	385	416	416		13.77	427	414	428	418	433	417	435	434	429	436	423	446	493						616		5885020	185029	616		4855830	6766830
13.78	395	437	401	412	411	442	407	412	380	405	418		13.78	441	416	414	419	420	409	408	440	409	466	416	455	503						617		5819780	182207	617		4821850	6753960
13.79	408	438	382	421	406	441	411	411	387	410	416		13.79	428	415	403	424	421	411	422	445	408	452	410	452	502						618		5745600	185166	618		4826890	6733860
13.8	423	422	358	431	402	437	415	408	396	418	413		13.8	410	414	416	429	424	415	444	450	411	430	414	446	499						619		5747880	181935	619		4818490	6696800
13.81	411	414	384	424	402	429	429	404	394	423	424		13.81	418	419	422	420	431	416	426	435	422	424	417	461	515						620		5753140	184585	620		4786280	6695470
13.82	398	412	413	416	404	422	444	401	390	427	435		13.82	427	425	400	411	438	418	405	420	432	419	412	476	532						621		5744110	192368	621		4845010	6742620
13.83	405	415	403	415	418	424	433	418	394	420	441		13.83	427	432	386	426	416	422	404	432	418	442	408	475	519						622		5669810	191230	622		4721830	6655640
13.84	411	421	395	414	431	425	423	432	397	415	446		13.84	426	437	389	439	398	427	403	441	408	462	413	474	510						623		5678840	182762	623		4757440	6659010
13.85	403	420	398	425	436	421	419	421	405	432	434		13.85	421	427	395	424	414	425	412	434	424	463	419	463	532						624		5640520	185571	624		4737780	6638560
13.86	396	417	401	430	441	419	414	414	408	441	424		13.86	418	421	405	416	424	421	422	430	437	459	430	458	552						625		5595350	173500	625		4803010	6628670
13.87	393	427	400	414	447	424	409	418	393	422	423		13.87	416	429	408	438	412	409	436	438	440	439	439	471	566						626		5596640	174549	626		4742860	6579800
13.88	395	441	399	407	447	428	404	422	387	409	423		13.88	414	430	402	447	408	406	446	443	439	426	448	482	580						627		5568960	173377	627		4697800	6565250
13.89	405	428	399	417	435	430	397	423	401	410	428		13.89	409	412	402	428	419	422	446	441	427	431	451	491	593						628		5548490	173713	628		4717000	6564840
13.9	407	410	397	428	421	430	395	423	409	407	432		13.9	411	408	406	413	424	427	443	445	422	438	447	500	606						629		5407970	172784	629		4731430	6543120
13.91	394	418	390	439	405	427	403	419	406	396	435		13.91	423	425	407	404	420	414	435	459	427	448	445	509	622						630		5475910	169615	630		4676710	6501980
13.92	387	427	385	438	402	422	414	415	405	399	433		13.92	429	436	407	406	418	410	426	465	426	457	444	517	644						631		5367360	166924	631		4661740	6505170
13.93	385	427	382	424	412	416	429	410	406	418	423		13.93	428	439	409	423	419	415	416	461	419	467	464	524	671						632		5362900	169813	632		4657370	6465330
13.94	382	426	390	421	413	411	432	413	404	427	421		13.94	417	434	411	426	423	417	419	457	418	466	494	533	689						633		5295260	161447	633		4585450	6424700
13.95	378	421	404	427	408	408	423	421	400	427	425		13.95	399	424	399	419	429	417	433	453	423	459	487	544	699						634		5275510	167184	634		4582930	6397850
13.96	385	418	402	414	417	407	410	422	409	417	422		13.96	401	416	384	420	421	416	430	462	422	460	467	549	716						635		5346850	165985	635		4561710	6341020
13.97	398	416	390	390	433	408	394	420	425	402	415		13.97	414	408	390	425	406	414	419	477	417	465	455	551	736						636		5255230	158777	636		4565150	6343090
13.98	402	414	391	397	427	416	396	414	412	396	412		13.98	413	410	398	423	409	417	407	481	420	475	444	566	758						637		5299120	155121	637		4573460	6321510
13.99	403	409	395	415	414	428	405	406	389	393	408		13.99	409	416	387	418	418	421	394	481	425	488	465	586	780						638		5198280	174426	638		4521500	6279850
14	393	411	397	412	414	425	403	415	389	409	415		14	414	422	376	412	427	421	415	468	438	489	488	585	822						639		5212640	174231	639		4467160	6217470
14.01	380	423	398	403	418	420	398	426	393	429	423		14.01	421	428	376	406	435	419	442	453	454	489	482	580	868						640		5131170	167641	640		4461300	6222070
14.02	388	429	390	409	432	417	397	412	397	420	415		14.02	401	417	374	425	436	425	440	470	454	490	479	603	945						641		5161590	160185	641		4502700	6218020
14.03	396	428	381	415	446	414	396	397	402	409	405		14.03	380	405	368	446	436	431	436	489	454	493	505	629	1024						642		5092850	166454	642		4454380	6208810
14.04	394	417	378	417	430	399	386	413	383	408	418		14.04	403	411	371	446	444	430	437	488	456	533	526	654	1096						643		5122080	156219	643		4402170	6169150
14.05	393	399	376	419	415	387	380	428	366	408	429		14.05	422	416	398	447	450	430	438	488	459	571	522	680	1167						644		5044610	161392	644		4388770	6145790
14.06	396	401	380	416	406	403	400	439	375	420	422		14.06	409	419	412	452	434	431	435	497	464	590	524	717	1230						645		5089390	164320	645		4365530	6147990
14.07	401	414	382	416	399	416	415	445	384	428	415		14.07	401	422	405	452	422	431	435	508	471	608	543	754	1313						646		4968480	154084	646		4329220	6111920
14.08	410	413	380	427	404	421	405	431	397	419	412		14.08	413	423	402	436	421	424	441	522	488	621	558	789	1474						647		4916220	147942	647		4348230	6082320
14.09	414	409	378	430	408	421	400	416	405	413	411		14.09	418	423	403	428	425	422	442	529	508	632	568	825	1649						648		4851770	143076	648		4270080	6029070
14.1	402	414	379	410	411	412	405	397	401	415	412		14.1	407	420	400	440	443	427	429	519	537	638	587	864	1857						649		4872390	148736	649		4234670	5968380
14.11	393	421	383	400	413	413	409	394	398	412	412		14.11	405	420	393	442	449	434	428	518	544	651	619	899	2102						650		4778200	146815	650		4242820	5940110
14.12	387	401	392	406	411	430	411	417	397	401	410		14.12	419	426	393	426	433	442	448	534	514	674	642	930	2405						651		4786890	150381	651		4217980	5889930
14.13	391	380	397	412	407	438	409	422	397	399	405		14.13	427	426	397	420	422	445	461	550	514	700	660	971	2670						652		4788930	142693	652		4168060	5846190
14.14	406	403	397	418	400	437	403	405	399	410	400		14.14	429	419	412	426	418	442	469	569	546	728	692	1024	2891						653		4760260	157713	653		4170640	5838510
14.15	396	422	387	417	402	431	398	398	395	401	391		14.15	427	428	431	428	424	431	469	596	568	752	733	1113	2801						654		4745300	158500	654		4146580	5738360
14.16	367	409	371	410	410	422	395	400	388	379	381		14.16	422	450	426	428	439	415	463	630	583	775	759	1229	2466						655		4685530	165637	655		4102760	5737530
14.17	368	401	369	405	419	403	395	393	380	387	396		14.17	421	452	416	434	452	425	462	647	589	834	779	1325	2129						656		4589490	149757	656		4070650	5718340
14.18	385	413	374	402	428	377	398	382	371	411	425		14.18	422	443	423	443	463	448	463	656	592	914	840	1410	1792						657		4595890	140246	657		4067400	5637560
14.19	393	418	384	414	427	369	395	388	373	409	416		14.19	422	437	431	454	466	460	475	675	620	967	908	1558	1469						658		4529820	136271	658		4078520	5669980
14.2	397	407	396	431	423	367	389	400	378	398	393		14.2	422	433	411	465	464	469	490	698	657	1011	976	1729	1151						659		4506820	138238	659		3984320	5610620
14.21	397	405	384	440	414	375	399	394	382	395	394		14.21	423	436	397	461	471	475	505	727	694	1060	1044	1824	926						660		4507700	136787	660		3963880	5543550
14.22	397	419	368	448	404	386	411	384	386	394	400		14.22	423	441	426	455	479	482	519	757	732	1109	1126	1905	721						661		4451020	131312	661		3954550	5509220
14.23	397	427	382	431	418	394	413	402	376	398	409		14.23	423	460	447	452	493	469	520	823	773	1167	1208	2029	652						662		4426710	132877	662		3924530	5509750
14.24	397	429	397	413	433	401	414	422	366	402	418		14.24	423	480	437	450	507	455	521	891	815	1227	1292	2156	595						663		4355790	136390	663		3901520	5467800
14.25	404	427	395	413	416	410	409	408	390	405	423		14.25	416	472	430	448	507	464	533	912	863	1283	1381	2153	567						664		4331260	133776	664		3848470	5404880
14.26	411	422	392	414	402	418	404	396	413	407	427		14.26	412	465	432	448	509	474	543	937	910	1335	1487	2140	542						665		4305990	138253	665		3920910	5379410
14.27	423	421	387	418	420	414	403	405	419	402	424		14.27	431	470	435	466	524	501	548	1005	954	1346	1581	2030	543						666		4259830	130009	666		3882940	5364340
14.28	431	422	383	422	432	411	404	411	422	401	418		14.28	449	476	440	479	539	523	559	1069	994	1356	1647	1900	537						667		4254100	125215	667		3825910	5315850
14.29	421	422	379	423	425	415	406	409	414	412	404		14.29	458	482	446	469	549	528	595	1121	1020	1358	1706	1684	505						668		4214670	124264	668		3803400	5252560
14.3	410	422	377	422	422	414	412	408	404	415	396		14.3	464	488	452	468	558	530	626	1181	1066	1352	1757	1469	485						669		4173080	122051	669		3735210	5195360
14.31	399	423	378	419	430	402	425	409	393	398	404		14.31	458	492	459	488	565	526	642	1263	1162	1323	1783	1255	492						670		4144320	127949	670		3667130	5192380
14.32	399	423	378	424	433	399	434	412	389	395	409		14.32	457	490	466	501	573	531	665	1333	1234	1304	1781	1076	495						671		4010070	125111	671		3680760	5151030
14.33	416	423	375	440	425	411	435	417	394	416	407		14.33	467	480	468	503	582	553	702	1383	1266	1303	1731	955	488						672		4060410	119489	672		3694830	5116640
14.34	430	423	382	451	427	418	433	421	398	419	406		14.34	476	497	466	508	596	568	727	1433	1316	1265	1641	833	480						673		3991900	117160	673		3615740	5100740
14.35	440	416	399	455	443	421	430	423	399	401	406		14.35	485	546	496	518	616	575	740	1481	1388	1186	1535	710	470						674		3987360	125630	674		3593140	5025710
14.36	444	412	412	455	449	429	427	425	395	395	408		14.36	498	573	538	549	634	599	782	1526	1435	1118	1420	623	461						675		3962960	119610	675		3602610	4987220
14.37	442	431	420	451	447	441	425	426	389	400	411		14.37	513	583	542	598	648	636	847	1566	1460	1060	1309	566	455						676		3928230	122893	676		3586660	4965070
14.38	429	449	427	453	449	440	418	424	382	405	403		14.38	530	594	537	624	667	660	884	1582	1465	991	1201	535	455						677		3867060	117356	677		3510450	4920410
14.39	410	458	432	456	454	431	408	419	376	409	388		14.39	549	606	555	638	688	677	904	1583	1458	916	1087	521	458						678		3823220	120824	678		3480220	4906800
14.4	440	464	430	458	460	427	404	420	377	411	393		14.4	562	618	574	651	735	707	964	1544	1430	834	971	506	446						679		3831380	117452	679		3478680	4853950
14.41	488	458	425	460	466	425	402	424	381	412	406		14.41	573	631	588	663	791	743	1038	1490	1395	750	873	491	428						680		3794140	118305	680		3431300	4780730
14.42	487	457	437	470	485	416	422	422	392	425	414		14.42	587	641	601	696	827	770	1106	1408	1384	684	778	480	429						681		3784410	113715	681		3398810	4759170
14.43	475	467	452	482	507	407	447	420	404	442	421		14.43	601	651	603	734	857	795	1172	1320	1378	623	692	472	434						682		3714850	111935	682		3436610	4708970
14.44	496	476	470	497	526	437	435	439	405	444	417		14.44	626	682	616	751	908	851	1235	1220	1347	565	612	472	452						683		3746700	115525	683		3351520	4682310
14.45	520	485	487	511	544	470	420	460	405	445	412		14.45	652	714	670	766	960	910	1298	1118	1313	507	576	473	472						684		3698040	119592	684		3331390	4657010
14.46	534	498	473	517	523	452	431	453	402	429	408		14.46	684	771	720	826	1033	995	1360	992	1227	502	541	454	452						685		3650850	113688	685		3313770	4592480
14.47	547	513	461	522	508	437	440	449	399	415	405		14.47	718	826	756	888	1107	1078	1415	870	1140	496	514	437	434						686		3586120	111298	686		3260000	4571280
14.48	549	530	473	520	539	462	440	465	400	421	417		14.48	774	858	793	955	1195	1138	1392	794	1037	481	491	446	433						687		3565870	105342	687		3249600	4563350
14.49	556	549	484	517	570	481	443	481	402	424	426		14.49	833	897	828	1028	1282	1201	1372	722	942	467	476	453	431						688		3474540	113953	688		3252060	4516210
14.5	576	562	492	514	603	467	460	492	413	415	424		14.5	906	967	875	1121	1363	1281	1368	665	886	465	461	450	426						689		3485670	119677	689		3218140	4489670
14.51	596	573	504	529	633	464	474	499	419	410	424		14.51	993	1052	935	1213	1437	1347	1353	613	824	461	445	441	421						690		3458030	121955	690		3147010	4427870
14.52	612	587	527	591	659	489	482	492	410	415	427		14.52	1117	1173	1014	1303	1493	1378	1310	571	745	452	434	415	419						691		3431950	116624	691		3155360	4427470
14.53	631	601	547	628	690	511	486	493	402	416	424		14.53	1241	1298	1107	1412	1515	1405	1253	537	678	437	427	401	421						692		3323320	101752	692		3109660	4387500
14.54	656	626	560	619	731	529	482	508	396	410	411		14.54	1363	1427	1204	1552	1481	1428	1174	517	633	412	412	409	429						693		3421300	97743.1	693		3088370	4348400
14.55	697	652	572	631	786	546	487	530	394	414	408		14.55	1447	1578	1302	1663	1409	1405	1087	496	589	412	388	412	426						694		3300360	98639.2	694		3042060	4304840
14.56	755	684	582	669	858	561	504	561	399	430	416		14.56	1486	1754	1417	1740	1293	1324	992	473	544	442	392	408	411						695		3256690	97915.1	695		2981020	4261220
14.57	804	718	620	737	894	574	522	583	415	428	424		14.57	1421	1802	1539	1718	1174	1231	894	454	510	443	413	415	407						696		3266450	96450.6	696		3018390	4244430
14.58	845	774	683	830	900	584	541	597	440	411	431		14.58	1270	1743	1589	1612	1054	1126	794	437	485	420	413	430	413						697		3292410	96206.3	697		2977450	4233400
14.59	919	833	715	905	876	599	563	632	438	417	433		14.59	1127	1582	1622	1445	917	1015	717	424	468	415	406	432	416						698		3192940	95624.9	698		2962480	4169840
14.6	1012	906	730	971	835	615	586	679	422	438	432		14.6	990	1362	1522	1243	769	899	652	414	455	422	418	428	416						699		3189190	93319	699		2908980	4166460
14.61	1112	993	788	1010	765	651	599	688	431	438	440		14.61	841	1159	1408	1057	685	784	596	423	450	427	434	426	413						700		3148640	85651.5	700		2932210	4100390
14.62	1213	1117	863	1039	684	694	608	681	449	432	451		14.62	686	963	1231	877	625	670	544	438	447	432	421	424	407						701		3125550	86533.2	701		2911760	4072920
14.63	1342	1241	915	1029	599	752	641	664	450	451	449		14.63	599	788	1058	739	573	599	509	432	435	417	403	419	408						702		3032140	92228.5	702		2881260	4026600
14.64	1478	1363	961	1010	512	813	681	644	448	475	445		14.64	527	619	929	611	524	537	478	421	422	398	405	413	411						703		3083330	96379.3	703		2808060	4042630
14.65	1543	1447	1026	966	474	822	707	614	456	482	464		14.65	495	549	802	564	487	510	476	414	419	404	407	415	415						704		3026640	89725.2	704		2817550	3975210
14.66	1600	1486	1094	920	440	824	733	582	465	487	485		14.66	467	490	684	526	452	487	477	409	417	413	408	418	420						705		2973750	92156.3	705		2716240	3942480
14.67	1559	1421	1138	816	438	783	746	529	472	502	471		14.67	446	468	581	493	450	490	455	407	423	416	409	406	423						706		2904950	93369.8	706		2804770	3916220
14.68	1504	1270	1177	713	435	740	755	480	478	516	456		14.68	426	448	516	462	448	492	433	405	427	420	414	395	426						707		2905500	92543.3	707		2757570	3844570
14.69	1317	1127	1152	621	415	681	719	472	484	507	440		14.69	422	444	470	455	454	484	412	401	411	420	417	404	414						708		2935210	96184.7	708		2727240	3822900
14.7	1132	990	1119	538	398	625	677	461	489	500	423		14.7	417	439	454	448	456	474	396	400	398	419	415	412	406						709		2896440	81998.6	709		2694480	3786240
14.71	954	841	1050	494	394	583	615	441	494	508	403		14.71	407	435	443	440	436	449	409	410	398	414	407	412	413						710		2823290	84973.7	710		2666740	3727630
14.72	790	686	975	456	386	539	562	421	504	508	388		14.72	402	431	435	438	424	428	420	415	405	410	388	413	415						711		2775440	83261.9	711		2613000	3715280
14.73	666	599	887	431	372	488	536	402	528	488	383		14.73	412	429	431	449	434	416	422	401	432	409	379	419	403						712		2776370	92997.9	712		2619320	3661870
14.74	565	527	797	419	368	448	508	392	545	476	389		14.74	418	421	429	445	439	410	422	397	441	409	385	425	404						713		2758650	82109.5	713		2624090	3610550
14.75	507	495	703	430	383	426	476	398	551	477	411		14.75	417	402	417	415	437	414	416	410	414	411	386	432	429						714		2712260	81924.2	714		2606740	3565730
14.76	472	467	619	435	389	408	454	403	546	470	419		14.76	406	391	398	400	426	419	412	412	403	412	382	435	437						715		2664370	83810.8	715		2512290	3541020
14.77	464	446	547	433	383	395	443	406	528	453	411		14.77	385	390	394	406	407	424	409	399	412	411	380	433	425						716		2659670	74803.5	716		2523860	3545020
14.78	444	426	495	435	387	392	434	406	514	433	407		14.78	380	397	397	405	395	423	400	399	411	406	378	422	416						717		2549890	71609	717		2542890	3469440
14.79	413	422	462	441	400	398	425	401	503	411	407		14.79	391	410	398	398	391	414	387	410	402	396	389	402	411						718		2598730	71257	718		2487680	3454540
14.8	401	417	442	431	400	400	414	394	489	411	410		14.8	393	414	400	389	394	407	385	408	395	394	405	402	419						719		2513720	69023.5	719		2467260	3419470
14.81	401	407	432	410	393	399	401	386	472	426	415		14.81	390	412	393	379	401	400	390	398	388	396	404	413	434						720		2594460	72298	720		2384160	3383070
14.82	394	402	411	398	388	400	392	376	460	414	408		14.82	383	399	386	382	407	407	384	394	388	393	399	414	420						721		2526270	76061.3	721		2403390	3367360
14.83	384	412	385	390	384	401	385	366	448	393	395		14.83	376	382	376	392	412	421	374	393	390	388	385	409	394						722		2481180	71574.2	722		2372970	3315630
14.84	385	418	384	392	370	410	382	373	440	392	406		14.84	373	402	367	388	411	402	373	383	369	383	369	407	386						723		2459600	69525.4	723		2330430	3301220
14.85	390	417	388	397	353	421	379	384	433	395	422		14.85	372	431	366	381	409	376	375	371	343	378	384	405	382						724		2419800	77676	724		2338060	3253480
14.86	399	406	392	398	360	410	375	392	425	410	422		14.86	377	408	365	390	398	381	392	382	363	380	397	410	400						725		2390230	71838.2	725		2260560	3151840
14.87	408	385	396	397	371	397	369	400	418	427	419		14.87	382	378	370	402	386	389	412	395	389	382	390	416	422						726		2371070	67930.8	726		2257410	3178160
14.88	401	380	381	395	376	386	389	386	401	419	413		14.88	380	376	374	401	387	391	393	390	380	389	382	395	409						727		2273130	73109.5	727		2231000	3100700
14.89	394	391	367	392	381	376	406	373	385	412	406		14.89	378	375	375	401	387	393	375	386	371	396	374	377	397						728		2335060	65823.4	728		2312180	3094650
14.9	388	393	375	383	392	374	396	378	391	412	399		14.9	378	390	375	399	379	391	376	393	374	402	368	392	394						729		2261440	65109.7	729		2219090	3073490
14.91	384	390	382	375	399	373	386	382	396	414	396		14.91	376	402	373	398	373	389	378	396	378	406	366	403	393						730		2329530	64319.7	730		2208090	2998390
14.92	385	383	381	370	389	379	380	384	392	423	419		14.92	365	398	375	402	378	386	389	376	385	402	368	392	401						731		2193540	70648.6	731		2154730	2992160
14.93	384	376	378	366	384	388	376	381	389	427	431		14.93	360	391	381	404	385	384	393	364	391	400	376	388	407						732		2218400	69911	732		2085730	2957880
14.94	372	373	372	362	393	405	382	369	386	415	409		14.94	376	372	383	404	393	386	378	374	393	400	381	401	406						733		2209020	68817.1	733		2147050	2908500
14.95	365	372	367	367	398	415	386	366	384	406	395		14.95	385	366	380	397	396	384	367	385	392	400	382	408	409						734		2204730	77139.5	734		2095840	2896570
14.96	364	377	363	388	395	410	387	382	386	403	393		14.96	378	382	385	381	388	378	363	400	383	401	383	403	419						735		2125930	64213.8	735		2044200	2888590
14.97	364	382	364	399	385	404	386	389	384	406	392		14.97	372	393	394	369	384	373	358	403	371	404	384	397	423						736		2128120	70213.7	736		2028950	2839840
14.98	364	380	374	399	365	396	384	385	377	416	392		14.98	367	398	381	364	386	372	351	390	355	407	378	392	418						737		2088650	61482.2	737		2028180	2833700
14.99	365	378	374	389	361	395	377	380	377	433	390		14.99	361	394	358	367	381	373	359	389	358	406	369	390	410						738		2038370	62095.1	738		1997560	2747160
15	365	378	365	370	373	401	368	376	382	454	386		15	355	382	358	376	368	377	380	400	379	400	364	390	402						739		1995610	58822.3	739		2003850	2738770
15.01	363	376	358	373	379	389	359	383	389	447	380		15.01	367	377	365	387	363	383	391	403	389	389	360	382	397						740		2020990	59871.9	740		1914190	2700670
15.02	361	365	352	391	383	365	350	397	397	423	372		15.02	389	377	375	399	364	389	396	400	392	374	360	368	396						741		1885630	60482.1	741		1915080	2699560
15.03	357	360	361	401	381	362	361	395	408	414	373		15.03	384	374	386	394	374	380	392	396	397	374	362	384	398						742		1963990	61515.9	742		1936940	2631810
15.04	353	376	376	409	377	367	380	387	419	411	377		15.04	367	370	381	383	387	364	385	392	404	381	371	412	402						743		1964130	52808.9	743		1919190	2634130
15.05	358	385	381	386	379	383	377	393	415	414	371		15.05	375	378	376	388	386	384	379	391	396	374	380	413	399						744		1898400	55120.3	744		1913260	2598200
15.06	366	378	384	356	382	401	368	403	407	419	363		15.06	388	389	366	397	382	412	373	389	384	364	385	407	394						745		1924240	61452.4	745		1839870	2565100
15.07	375	372	378	369	380	386	371	391	405	428	372		15.07	389	393	359	388	385	402	363	373	381	361	390	405	403						746		1939430	67010.5	746		1800580	2501130
15.08	385	367	372	388	377	367	375	377	404	437	383		15.08	388	397	369	376	388	387	353	355	379	359	390	404	415						747		1830530	53670.9	747		1814530	2449710
15.09	365	361	358	386	377	367	372	389	406	420	386		15.09	391	383	374	382	404	378	362	374	375	379	386	398	400						748		1793080	42469.2	748		1779710	2488340
15.1	346	355	346	384	377	368	370	400	408	403	389		15.1	393	370	361	388	418	369	372	393	373	397	362	393	385						749		1825520	53490.5	749		1710550	2451540
15.11	347	367	359	382	360	371	373	397	393	399	393		15.11	377	374	354	377	400	362	370	403	378	383	348	394	384						750		1733370	55359.5	750		1732530	2445050
15.12	350	389	369	379	351	372	377	392	381	394	395		15.12	363	378	358	368	385	359	372	410	382	372	368	394	385						751		1803570	45602	751		1710590	2389870
15.13	362	384	357	370	380	367	378	383	379	388	378		15.13	367	384	361	376	386	372	390	404	380	379	378	388	399						752		1818700	55454.1	752		1690920	2351770
15.14	368	367	347	367	394	364	376	374	378	385	368		15.14	369	389	362	380	386	381	401	396	381	382	369	382	407						753		1754370	54225.5	753		1666110	2323190
15.15	355	375	343	382	366	370	365	370	376	388	376		15.15	366	389	364	368	384	377	393	382	389	377	358	375	395						754		1696410	40715.7	754		1605650	2326440
15.16	348	388	343	393	354	374	361	368	374	389	382		15.16	366	385	369	363	381	377	385	378	392	376	345	377	389						755		1687150	50496.1	755		1630180	2232810
15.17	350	389	350	395	375	370	370	371	370	383	384		15.17	372	375	367	370	377	385	376	391	383	383	346	397	392						756		1608440	42099.5	756		1588520	2237650
15.18	353	388	354	392	380	373	384	375	369	377	386		15.18	373	370	361	376	373	389	371	392	375	382	360	402	393						757		1645530	34001.9	757		1621400	2169910
15.19	358	391	355	385	364	382	402	380	373	371	385		15.19	368	372	354	382	368	388	370	375	368	369	369	386	391						758		1619710	39963.3	758		1548990	2189260
15.2	355	393	356	376	361	390	406	376	360	371	388		15.2	365	370	346	385	375	385	378	370	365	365	373	381	391						759		1545240	44270.1	759		1562790	2177060
15.21	345	377	356	366	372	395	398	365	332	375	393		15.21	364	367	351	386	394	381	394	375	366	368	362	388	394						760		1564190	40627.2	760		1550190	2170430
15.22	345	363	350	363	376	387	383	365	330	383	397		15.22	359	376	359	387	386	378	390	377	356	378	345	399	404						761		1576840	44968.8	761		1495960	2127060
15.23	351	367	341	364	377	369	364	372	345	392	400		15.23	349	393	353	388	360	375	375	379	340	391	356	412	418						762		1522480	38051.2	762		1532640	2095030
15.24	358	369	348	373	372	372	369	375	358	396	385		15.24	350	401	344	387	361	382	373	379	348	389	374	409	412						763		1455600	55447.8	763		1492180	2052290
15.25	366	366	360	385	364	384	385	377	371	398	362		15.25	355	405	352	384	375	393	377	379	367	379	378	400	399						764		1459890	47185.9	764		1487800	2040610
15.26	376	366	352	382	361	382	381	380	361	394	358		15.26	366	395	358	379	379	382	380	379	378	394	380	387	395						765		1493250	44531.1	765		1464730	1992910
15.27	387	372	339	376	359	376	371	382	344	388	359		15.27	380	381	344	373	380	366	383	380	388	415	377	373	395						766		1489770	37783.9	766		1378810	2026890
15.28	371	373	343	363	361	371	359	366	353	390	364		15.28	377	382	334	366	364	371	373	380	377	409	372	388	392						767		1459450	39100.2	767		1357340	1981870
15.29	352	368	350	350	364	366	346	349	365	394	369		15.29	372	386	351	357	347	380	362	380	364	400	356	406	389						768		1452620	39007.6	768		1367930	1910480
15.3	359	365	345	356	364	366	360	350	361	392	377		15.3	354	394	361	370	365	369	364	376	361	400	345	399	398						769		1373660	38831.3	769		1405170	1935740
15.31	367	364	340	363	363	367	374	352	357	389	385		15.31	339	401	343	383	383	360	366	372	359	399	358	392	406						770		1393930	37919.7	770		1356030	1882370
15.32	366	359	346	366	355	374	361	362	363	376	375		15.32	366	394	335	380	378	375	360	382	356	377	365	395	389						771		1374310	41339.2	771		1402120	1832830
15.33	365	349	352	367	349	378	353	369	368	364	368		15.33	388	387	347	375	370	386	356	391	355	361	356	395	375						772		1411620	46355.5	772		1331060	1796180
15.34	355	350	353	361	351	367	367	362	365	356	380		15.34	383	382	358	364	353	377	359	385	367	375	351	377	379						773		1302680	42616.8	773		1253820	1793200
15.35	347	355	356	360	352	361	377	357	365	352	389		15.35	376	373	369	355	341	367	362	378	374	385	357	366	386						774		1296510	30394.8	774		1325630	1803970
15.36	344	366	366	371	354	367	378	358	372	365	386		15.36	365	351	371	353	339	355	361	362	368	381	360	381	403						775		1316970	33154	775		1243300	1803770
15.37	342	380	373	375	359	374	373	360	373	377	383		15.37	359	343	364	355	346	353	361	352	362	382	360	386	413						776		1290200	31261.9	776		1254260	1743090
15.38	339	377	374	363	368	383	358	369	359	388	380		15.38	367	363	363	366	368	375	359	354	355	393	360	370	411						777		1293200	32525.2	777		1250840	1726700
15.39	338	372	369	361	371	384	349	370	356	393	379		15.39	371	374	364	370	380	387	361	362	359	394	361	365	405						778		1288570	38685.3	778		1262250	1719430
15.4	340	354	355	370	368	374	350	362	367	391	380		15.4	368	370	362	367	376	386	366	378	377	383	356	376	396						779		1258070	38408.9	779		1196520	1659780
15.41	343	339	342	370	369	369	352	361	364	389	377		15.41	361	373	359	366	380	383	372	385	382	380	347	389	387						780		1182530	35583.4	780		1208330	1663410
15.42	346	366	332	360	374	369	356	367	348	388	369		15.42	352	380	352	366	390	379	380	385	374	387	348	405	378						781		1230030	39418.2	781		1175580	1641900
15.43	338	388	336	367	366	372	354	367	340	384	370		15.43	352	379	344	367	381	366	378	385	357	387	353	399	381						782		1174570	27218.4	782		1177020	1615620
15.44	323	383	349	386	350	376	347	363	336	380	375		15.44	359	372	344	369	360	348	369	386	334	382	362	379	392						783		1163350	31875.3	783		1195400	1544660
15.45	327	376	339	392	352	371	353	361	339	379	364		15.45	355	367	345	367	356	358	360	386	347	383	373	381	393						784		1116980	24442.5	784		1157840	1594270
15.46	339	365	318	394	362	362	364	362	346	379	346		15.46	346	364	351	364	361	380	350	386	376	386	365	392	389						785		1134730	26556.1	785		1113510	1535650
15.47	349	359	330	379	362	358	362	356	349	375	349		15.47	355	362	356	364	354	382	364	381	377	387	354	391	389						786		1119650	31471.5	786		1189320	1552150
15.48	360	367	351	358	358	355	356	349	352	370	357		15.48	369	360	353	365	344	378	384	375	371	388	354	388	391						787		1129710	30107	787		1149880	1518250
15.49	362	371	346	368	355	359	363	353	355	368	364		15.49	360	365	350	367	361	384	390	378	373	377	355	399	387						788		1125860	27706.5	788		1075480	1551830
15.5	363	368	337	383	352	364	373	358	360	367	372		15.5	348	371	349	369	383	392	393	382	376	363	363	412	383						789		1062080	33672.6	789		1172920	1535320
15.51	352	361	346	360	355	374	375	361	354	369	363		15.51	359	377	350	353	384	389	373	381	382	377	368	391	379						790		1073060	26527.7	790		978558	1465730
15.52	341	352	355	337	359	382	377	364	348	372	354		15.52	370	382	355	338	385	384	353	379	386	391	358	370	375						791		1032690	34539.2	791		1130290	1490820
15.53	351	352	351	340	375	364	381	378	338	370	347		15.53	361	374	357	359	384	373	360	373	373	392	349	378	390						792		1124980	24300.3	792		1024470	1490360
15.54	359	359	348	345	386	350	382	388	331	369	341		15.54	353	368	351	376	380	363	365	368	361	393	347	384	402						793		1029160	25601.3	793		1031860	1434880
15.55	354	355	348	362	370	359	360	380	346	377	336		15.55	359	373	345	370	369	363	362	367	361	389	346	376	396						794		975812	28887.5	794		974783	1392630
15.56	349	346	347	371	357	363	346	374	357	380	337		15.56	358	377	339	365	361	364	361	367	360	382	348	372	391						795		1022590	23159	795		1052550	1385890
15.57	346	355	346	350	354	351	356	374	352	367	358		15.57	340	376	342	366	364	367	365	370	354	369	349	380	391						796		1019660	34640.8	796		957780	1350080
15.58	343	369	346	339	353	344	362	370	345	363	369		15.58	332	376	352	368	363	371	369	371	354	364	345	385	388						797		1052210	25801.8	797		959707	1370590
15.59	339	360	346	349	356	350	357	359	335	381	357		15.59	346	377	351	374	353	377	372	368	364	377	347	387	379						798		903924	34510.7	798		1026350	1368910
15.6	334	348	347	354	356	353	358	354	330	386	358		15.6	352	375	341	377	353	375	366	372	370	378	354	381	369						799		979463	23289.7	799		967956	1328730
15.61	328	359	350	353	352	351	368	357	330	373	378		15.61	345	369	345	377	367	363	345	387	370	361	352	365	357						800		850186	27792.2	800		888355	1293710
15.62	328	370	344	358	348	351	371	358	336	364	382		15.62	344	365	355	373	374	363	349	389	362	354	345	375	350						801		950363	38897.6	801		999764	1323890
15.63	332	361	331	372	343	353	365	356	348	360	370		15.63	350	364	360	363	372	374	377	378	346	357	342	411	348						802		901566	30648	802		918220	1275560
15.64	332	353	333	378	341	361	359	361	351	358	365		15.64	353	360	364	363	368	374	376	365	343	358	341	415	353						803		980242	23259.6	803		922464	1257770
15.65	328	359	346	378	342	373	351	371	349	356	365		15.65	354	355	362	369	361	367	355	351	349	358	346	397	365						804		922461	25799.5	804		932914	1277910
15.66	325	358	341	370	348	375	349	366	346	355	360		15.66	356	344	360	370	360	367	359	357	352	355	353	380	370						805		903160	36377	805		883612	1212990
15.67	322	340	327	357	358	372	348	355	342	353	352		15.67	358	330	345	369	362	369	376	374	354	351	359	362	371						806		952850	20695.6	806		826876	1216440
15.68	333	332	339	363	355	366	349	350	344	350	353		15.68	353	336	331	366	360	361	370	371	367	359	364	359	359						807		918998	35972.3	807		879411	1249150
15.69	348	346	359	374	348	360	351	346	348	346	357		15.69	345	349	343	363	357	351	357	364	382	370	351	359	344						808		881208	31636	808		865842	1207280
15.7	355	352	357	369	347	362	349	354	351	348	358		15.7	349	359	352	358	351	358	355	350	373	365	339	356	351						809		808883	27296.8	809		863296	1134520
15.71	360	345	351	360	346	366	346	365	353	351	358		15.71	354	370	342	354	345	367	353	336	360	358	347	352	362						810		823616	25277.9	810		904543	1131340
15.72	349	344	336	363	342	370	344	363	347	363	347		15.72	347	363	335	356	346	370	352	358	351	362	354	354	365						811		850915	23174.8	811		802436	1154380
15.73	338	350	322	366	338	373	342	362	342	374	336		15.73	339	356	336	358	348	372	351	380	342	366	349	357	367						812		877888	14829	812		797859	1106360
15.74	332	353	322	361	348	367	342	362	339	367	344		15.74	332	368	334	352	353	359	367	373	340	360	345	370	366						813		745212	16276.2	813		806472	1093790
15.75	329	354	322	357	357	360	341	361	338	364	350		15.75	327	377	327	347	358	349	379	368	337	355	341	383	367						814		811999	15225.2	814		812425	1136880
15.76	344	356	323	369	351	354	340	354	343	380	342		15.76	337	369	326	347	361	364	366	372	334	360	337	390	373						815		813897	16694.4	815		742623	1058400
15.77	351	358	326	375	347	353	340	351	343	389	338		15.77	346	363	335	346	364	373	358	374	334	364	329	393	378						816		741666	20791.2	816		764766	1081690
15.78	331	353	335	360	350	370	338	358	324	373	351		15.78	351	366	335	341	371	362	362	368	348	366	324	380	383						817		714504	22374.9	817		804840	1092790
15.79	319	345	337	352	352	379	339	364	316	363	361		15.79	354	365	323	339	375	353	363	363	355	364	322	370	384						818		834454	22681.4	818		771120	1053330
15.8	328	349	322	359	351	369	345	368	328	365	361		15.8	350	354	322	346	374	350	357	358	349	355	327	368	377						819		762014	18944.8	819		692128	987918
15.81	335	354	321	360	348	351	349	372	336	366	361		15.81	349	349	327	349	371	346	355	358	343	351	338	367	376						820		796202	41211.8	820		765884	1015930
15.82	338	347	340	351	341	322	351	376	336	367	361		15.82	352	353	325	347	363	339	357	366	336	356	340	369	386						821		855928	79648.9	821		702793	996899
15.83	339	339	348	351	336	317	351	373	339	363	360		15.83	350	354	320	352	359	339	356	368	336	360	334	362	390						822		779098	122352	822		787325	1022010
15.84	338	332	345	359	333	339	349	362	346	354	358		15.84	343	352	328	364	357	345	353	364	345	361	331	346	389						823		788677	111676	823		794532	930176
15.85	329	327	347	361	339	342	341	357	348	352	364		15.85	340	356	340	367	357	343	348	362	346	364	329	347	383						824		686990	60548.1	824		677489	932394
15.86	315	337	352	358	350	332	327	356	348	355	376		15.86	340	363	345	363	358	336	342	363	342	367	332	362	375						825		779555	33043.2	825		681617	924545
15.87	315	346	342	354	353	329	329	352	341	364	369		15.87	350	368	349	359	363	342	341	355	346	368	336	364	378						826		680781	35261.7	826		661687	975495
15.88	320	351	323	349	352	329	339	348	331	376	352		15.88	365	372	346	356	371	354	342	343	353	368	342	361	387						827		681152	39248.1	827		670551	921132
15.89	326	354	321	346	345	340	349	351	332	370	348		15.89	363	360	342	349	365	363	340	345	353	357	349	364	388						828		658368	35365.3	828		575556	898105
15.9	332	350	325	342	337	353	360	357	336	360	348		15.9	356	345	341	341	354	372	337	350	351	342	339	369	386						829		754643	24745.6	829		708836	842099
15.91	335	349	339	344	326	345	361	351	332	369	338		15.91	352	351	338	338	355	370	347	346	348	348	329	366	374						830		628704	17013.2	830		588600	857822
15.92	337	352	356	347	314	335	360	342	326	381	328		15.92	347	362	321	335	359	367	359	342	345	358	334	360	361						831		614541	10541.2	831		641021	876036
15.93	337	350	349	342	328	353	346	353	339	383	339		15.93	341	357	309	330	353	365	358	356	340	348	338	354	360						832		686534	16376.6	832		650786	865646
15.94	337	343	342	337	342	372	331	364	353	385	351		15.94	336	350	314	325	345	363	355	371	336	337	336	348	360						833		670774	24560.4	833		578773	804461
15.95	330	340	346	358	343	371	330	348	348	368	349		15.95	347	342	320	325	343	367	331	362	344	354	336	360	372						834		566298	11773.1	834		630784	803472
15.96	325	340	347	376	345	369	329	335	342	356	347		15.96	356	336	328	327	342	370	312	355	351	368	341	371	380						835		500710	24530.2	835		592234	761841
15.97	336	350	330	365	345	363	336	337	326	371	339		15.97	347	342	331	342	343	365	323	365	356	359	345	372	369						836		496368	21377.7	836		599964	766401
15.98	342	365	316	355	344	356	344	337	313	380	335		15.98	341	346	324	349	344	359	335	372	359	353	346	374	365						837		499763	4489.2	837		556825	732769
15.99	333	363	316	347	341	342	355	331	315	373	346		15.99	343	346	327	328	339	352	347	366	351	361	344	380	386						838		592336	11817.4	838		565498	758743
16	330	356	319	345	340	341	361	334	318	366	353		16	345	350	340	316	340	347	353	361	347	362	339	382	394						839		566192	12504.4	839		522877	711614
16.01	342	352	328	356	341	368	351	357	325	363	355		16.01	347	362	340	326	357	347	342	356	350	347	338	373	374						840		489886	5298.87	840		616065	734335
16.02	347	347	331	362	342	386	351	365	328	359	350		16.02	352	368	330	334	362	348	342	354	349	339	341	365	364						841		422177	0	841		484497	645829
16.03	339	341	322	358	343	387	363	347	324	355	337		16.03	362	363	327	339	350	353	355	355	342	343	342	358	367						842		576078	9010.91	842		554142	657790
16.04	335	336	319	350	337	384	368	332	324	359	333		16.04	362	351	328	346	344	354	357	360	339	346	341	360	366						843		533910	6447.28	843		403599	689670
16.05	334	347	322	336	322	374	365	320	329	371	341		16.05	350	333	334	355	345	351	345	367	341	350	346	370	362						844		537485	20787.8	844		499521	681006
16.06	324	356	324	336	314	366	367	323	332	365	340		16.06	340	332	342	354	343	342	341	371	341	351	353	377	365						845		469587	11230	845		514190	679524
16.07	309	347	325	346	312	358	373	335	334	345	332		16.07	331	343	340	346	340	328	341	372	339	351	344	380	375						846		432791	24408.6	846		476260	614641
16.08	312	341	320	351	324	348	364	337	347	344	337		16.08	331	345	336	345	338	336	342	371	337	353	331	370	371						847		391933	8812.82	847		388319	638532
16.09	326	343	314	354	343	338	347	334	366	351	347		16.09	337	341	326	349	336	355	342	370	334	357	336	353	361						848		483292	19116.5	848		405397	547380
16.1	326	345	319	349	355	334	343	335	354	349	345		16.1	338	338	316	353	337	360	345	361	335	347	344	351	358						849		481791	-5218.96	849		431323	598176
16.11	321	347	328	341	366	332	343	337	331	344	340		16.11	336	335	310	358	340	361	348	350	338	333	343	352	357						850		556092	0	850		484757	601820
16.12	318	352	319	352	346	341	341	337	323	339	349		16.12	340	347	306	353	345	357	337	346	334	339	342	353	358
16.13	316	362	306	366	321	352	338	337	318	335	361		16.13	346	362	313	347	351	351	322	344	330	349	346	352	360
16.14	311	362	317	360	332	356	337	334	310	343	356		16.14	354	354	321	345	351	343	319	342	345	356	348	357	367
16.15	306	350	330	353	344	359	336	332	302	351	351		16.15	362	344	329	344	352	336	317	340	360	362	342	361	375
16.16	308	340	328	342	340	366	334	356	323	360	346		16.16	347	347	331	342	343	351	326	343	350	353	341	361	383
16.17	310	331	325	333	336	370	333	374	341	366	342		16.17	332	351	317	340	336	363	335	346	341	346	356	360	389
16.18	306	331	320	333	331	357	339	355	341	345	338		16.18	321	359	311	339	347	357	344	343	342	348	361	354	374
16.19	304	337	317	337	326	345	346	341	340	331	333		16.19	315	362	318	338	353	352	351	344	341	350	342	349	365
16.2	307	338	319	349	323	343	355	344	336	340	325		16.2	331	344	325	345	340	351	349	359	331	354	327	349	385
16.21	307	336	319	355	325	346	357	341	335	351	320		16.21	343	330	333	347	334	353	346	368	327	356	319	353	394
16.22	298	340	314	346	335	359	341	326	339	365	321		16.22	346	321	337	339	347	360	340	361	338	354	325	367	376
16.23	301	346	309	340	342	368	325	321	336	364	327		16.23	343	319	338	339	351	358	337	353	349	348	345	371	377
16.24	321	354	306	342	344	370	311	331	320	340	342		16.24	331	327	341	353	342	342	340	343	357	335	347	361	409
16.25	331	362	307	346	339	367	310	335	317	333	345		16.25	333	336	344	354	339	337	341	350	355	337	335	360	415
16.26	328	347	313	352	328	356	323	332	327	346	336		16.26	350	348	332	340	341	344	340	377	341	354	337	369	393
16.27	327	332	316	356	325	343	325	332	330	352	339		16.27	353	343	314	333	347	344	342	376	333	363	345	367	379
16.28	327	321	318	358	328	326	321	334	328	352	352		16.28	345	324	310	331	356	339	345	354	330	365	345	356	371
16.29	320	315	318	350	333	327	330	344	326	351	354		16.29	339	330	309	333	351	341	343	348	335	361	342	356	398
16.3	308	331	317	337	338	338	347	357	324	348	349		16.3	335	349	316	337	338	346	337	351	345	354	344	360	442
16.31	319	343	322	344	343	341	347	346	321	340	340		16.31	332	343	323	334	333	353	338	360	337	348	346	368	453
16.32	337	346	328	358	348	341	341	327	318	329	330		16.32	329	330	317	328	331	362	341	371	325	343	347	377	453
16.33	326	343	323	353	342	339	333	312	322	346	339		16.33	329	326	312	331	345	350	344	369	337	348	348	373	466
16.34	309	331	316	344	333	338	324	298	326	369	351		16.34	331	324	324	335	363	334	347	363	355	355	337	367	482
16.35	319	333	320	340	329	342	325	309	319	354	341		16.35	336	325	332	326	352	347	359	354	353	372	328	368	476
16.36	330	350	324	336	325	346	326	321	312	336	329		16.36	342	327	324	316	339	362	371	344	350	388	333	370	467
16.37	325	353	321	330	323	333	336	313	324	347	340		16.37	337	325	316	323	342	347	357	336	342	361	338	378	446
16.38	320	345	319	326	321	324	346	306	333	357	350		16.38	332	324	308	329	344	335	344	331	334	336	345	386	427
16.39	308	339	325	330	320	348	346	310	322	347	360		16.39	331	330	309	333	337	343	355	350	330	335	350	392	431
16.4	301	335	331	333	319	365	344	315	314	343	363		16.4	331	335	325	335	332	350	360	365	331	339	352	396	429
16.41	311	332	336	334	318	348	335	330	316	364	340		16.41	338	331	328	330	334	351	340	366	348	359	349	394	402
16.42	318	329	335	337	316	334	327	336	319	372	325		16.42	342	330	316	325	338	350	325	361	358	370	341	392	381
16.43	316	329	322	345	314	324	322	319	323	348	327		16.43	341	337	314	318	348	343	323	342	350	357	340	389	375
16.44	320	331	312	353	316	323	319	311	328	338	329		16.44	336	340	318	322	353	341	318	334	345	353	348	395	375
16.45	336	336	309	361	324	336	321	319	333	351	330		16.45	323	338	321	341	349	343	308	345	344	366	352	417	384
16.46	342	342	310	360	333	344	325	322	332	357	331		16.46	317	335	322	347	343	345	312	352	343	372	352	419	380
16.47	337	337	315	347	346	346	331	320	325	354	331		16.47	320	333	328	337	336	347	331	354	341	369	346	399	359
16.48	331	332	314	343	340	345	326	330	327	347	331		16.48	326	332	336	337	336	346	334	349	346	370	337	399	347
16.49	323	331	309	346	321	344	311	347	336	336	329		16.49	335	332	330	346	343	342	325	337	355	376	351	413	342
16.5	325	331	311	337	319	345	312	342	333	338	331		16.5	330	334	321	348	334	336	326	336	360	368	374	413	350
16.51	332	338	317	321	326	348	321	325	322	346	335		16.51	316	339	324	347	318	329	332	341	361	354	381	405	365
16.52	328	342	317	329	324	347	318	319	327	355	342		16.52	330	330	327	344	317	325	334	345	354	355	385	403	358
16.53	319	341	314	345	319	344	311	317	336	364	350		16.53	352	316	320	342	322	322	334	348	345	362	381	402	342
16.54	325	336	325	335	321	335	325	315	334	367	342		16.54	344	319	314	335	335	338	332	339	339	360	377	396	348
16.55	334	323	338	320	325	325	342	312	330	369	331		16.55	328	326	314	327	350	358	328	328	335	357	377	388	358
16.56	324	317	325	329	320	338	336	325	319	356	328		16.56	336	315	315	334	343	352	336	340	340	356	378	382	357
16.57	312	320	310	340	313	352	327	339	308	341	327		16.57	345	302	316	342	335	343	344	355	346	355	374	376	356
16.58	325	326	305	334	318	346	330	346	312	341	332		16.58	326	329	319	343	340	334	334	370	347	360	370	363	342
16.59	335	335	302	328	322	341	333	352	316	341	338		16.59	311	353	330	343	344	325	325	382	349	364	360	351	331
16.6	319	330	320	333	327	351	336	350	324	335	349		16.6	320	354	336	345	333	322	327	371	362	368	352	351	339
16.61	306	316	331	334	330	358	337	347	330	331	354		16.61	329	352	335	345	325	321	329	362	373	369	347	354	346
16.62	307	330	311	316	323	352	334	345	323	339	337		16.62	335	343	330	344	331	334	328	360	376	357	347	366	346
16.63	307	352	302	305	322	346	333	341	320	344	327		16.63	336	336	320	340	339	343	328	356	376	347	354	367	346
16.64	305	344	320	313	336	338	336	330	323	344	337		16.64	325	334	325	330	351	343	332	346	367	342	351	342	346
16.65	304	328	326	322	343	332	336	322	322	346	339		16.65	320	328	342	331	356	345	338	347	362	339	334	329	344
16.66	308	336	310	332	340	327	329	317	315	350	327		16.66	325	316	344	351	348	351	348	366	362	340	335	340	337
16.67	311	345	301	337	331	325	325	322	315	347	318		16.67	321	321	338	359	342	352	348	369	353	341	350	350	332
16.68	312	326	299	338	316	328	324	339	326	337	312		16.68	308	345	331	352	337	346	338	353	333	343	346	359	327
16.69	311	311	299	332	310	328	324	334	332	334	325		16.69	310	355	324	345	336	339	336	345	329	339	331	358	328
16.7	307	320	302	320	313	327	324	311	335	337	352		16.7	325	352	324	338	338	332	340	344	338	331	323	348	332
16.71	312	329	304	318	316	329	325	305	331	338	356		16.71	331	356	324	341	341	333	341	347	349	336	319	335	340
16.72	323	335	306	320	319	334	325	310	323	338	347		16.72	332	365	343	349	346	340	341	353	360	349	324	320	349
16.73	335	336	303	329	331	343	328	316	318	341	339		16.73	337	361	363	345	347	345	354	352	355	343	331	330	348
16.74	347	325	298	340	345	354	331	323	313	345	333		16.74	344	353	356	336	346	349	371	350	343	331	328	350	344
16.75	330	320	299	344	329	348	328	323	315	359	343		16.75	346	347	349	348	348	353	362	339	341	329	324	352	341
16.76	306	325	301	347	306	339	324	321	319	374	357		16.76	348	342	347	364	351	357	346	325	340	330	317	351	339
16.77	310	321	303	338	308	344	337	316	325	368	360		16.77	334	347	346	360	347	355	354	333	338	337	311	348	338
16.78	318	308	305	328	312	350	352	311	332	358	361		16.78	318	352	351	354	341	352	364	343	337	346	318	346	338
16.79	320	310	314	329	332	336	343	336	317	363	358		16.79	352	361	356	369	348	356	354	347	336	325	324	346	335
16.8	320	325	323	330	349	324	334	358	304	367	355		16.8	383	373	364	381	355	359	344	349	335	307	324	345	333
16.81	316	331	327	331	347	327	328	353	312	366	357		16.81	374	400	368	374	357	356	348	340	326	320	322	333	325
16.82	318	332	329	334	346	331	323	350	317	364	364		16.82	367	420	367	368	356	355	349	334	319	328	314	323	320
16.83	350	337	325	344	349	341	324	350	311	352	397		16.83	369	405	372	371	344	360	337	338	319	318	307	322	329
16.84	368	344	321	351	349	346	328	346	310	344	419		16.84	368	396	383	372	337	365	328	338	319	313	300	326	336
16.85	348	346	315	349	341	338	342	331	320	350	410		16.85	360	405	382	364	345	364	326	326	321	324	303	338	336
16.86	341	348	318	349	334	335	353	331	328	353	414		16.86	356	403	370	353	347	358	327	321	321	330	317	342	339
16.87	360	334	335	350	328	339	360	354	333	355	441		16.87	361	380	368	336	339	343	335	331	318	326	321	333	349
16.88	372	318	339	351	323	338	360	375	330	356	469		16.88	364	363	370	332	337	332	335	332	318	324	318	326	358
16.89	376	352	328	353	319	330	352	393	318	358	498		16.89	366	353	358	346	342	326	324	324	320	325	313	322	364
16.9	383	383	326	352	319	334	351	391	322	370	504		16.9	354	342	340	347	342	326	323	323	322	326	307	325	357
16.91	394	374	329	350	324	346	354	373	340	390	492		16.91	330	330	333	336	338	331	330	327	324	326	305	335	337
16.92	395	367	333	351	321	353	353	368	341	404	466		16.92	331	325	328	329	339	337	325	329	319	326	305	332	333
16.93	391	369	337	355	314	356	350	371	333	415	432		16.93	347	323	321	324	342	343	311	329	311	324	303	321	339
16.94	395	368	345	349	315	349	349	367	333	411	416		16.94	338	326	314	338	339	335	313	328	320	325	301	326	346
16.95	401	360	354	341	320	337	348	361	335	401	407		16.95	321	331	313	361	335	321	321	326	337	328	301	336	354
16.96	377	356	353	339	315	337	355	345	355	399	392		16.96	326	336	311	344	336	324	321	329	336	325	301	343	351
16.97	345	361	350	338	308	339	362	327	378	400	375		16.97	336	340	313	318	339	331	319	334	332	320	298	350	345
16.98	342	364	353	340	318	341	354	329	369	413	362		16.98	331	346	312	312	340	332	330	337	328	310	295	335	337
16.99	341	366	356	343	328	343	343	332	355	428	349		16.99	323	353	301	308	342	331	342	341	323	299	295	319	328
17	326	354	357	327	324	340	345	339	364	432	347		17	327	338	296	329	344	337	333	343	321	303	298	338	335
17.01	312	330	357	313	321	337	347	346	373	434	345		17.01	331	324	307	347	345	341	325	345	319	308	312	356	341
17.02	309	331	343	322	327	328	338	340	395	405	342		17.02	329	324	317	330	329	335	333	333	330	321	319	344	343
17.03	309	347	329	330	331	321	329	338	409	381	338		17.03	325	323	325	316	313	329	337	324	337	331	305	334	343
17.04	318	338	319	332	327	319	318	347	388	382	327		17.04	316	315	323	312	305	326	322	329	320	322	297	338	335
17.05	319	321	314	333	320	317	311	348	373	379	321		17.05	307	311	309	308	302	323	313	333	310	314	300	338	330
17.06	295	326	320	332	308	316	313	329	378	363	333		17.06	301	315	308	307	314	320	321	332	318	307	300	329	333
17.07	283	336	321	330	303	317	321	314	376	353	337		17.07	301	317	316	306	318	322	324	329	324	306	295	319	333
17.08	290	331	312	328	313	320	338	308	363	354	326		17.08	313	314	316	308	308	332	318	322	327	318	295	306	328
17.09	292	323	304	326	314	323	337	308	354	351	314		17.09	312	316	311	308	307	335	312	318	322	327	297	311	329
17.1	289	327	298	327	304	325	313	317	352	345	299		17.1	297	326	309	306	318	328	308	315	307	333	308	338	336
17.11	289	331	296	325	302	328	310	317	347	341	303		17.11	291	326	308	311	315	323	305	323	307	330	323	342	338
17.12	292	329	298	321	309	331	326	309	341	340	325		17.12	294	317	306	323	300	319	304	339	318	319	322	326	336
17.13	297	325	291	327	315	331	322	307	332	344	329		17.13	299	318	305	319	293	320	317	346	317	318	314	328	332
17.14	304	316	277	339	321	331	307	308	322	351	322		17.14	306	324	293	306	291	324	340	346	309	323	324	342	327
17.15	310	307	280	337	321	331	308	313	322	345	318		17.15	305	313	279	315	297	320	331	339	313	319	338	344	330
17.16	314	301	289	328	318	331	315	319	327	334	315		17.16	300	295	271	333	304	313	309	330	321	312	321	341	335
17.17	308	301	286	313	317	327	322	309	323	334	317		17.17	302	307	264	331	311	304	316	328	328	325	301	335	328
17.18	298	313	281	297	318	323	329	295	318	336	318		17.18	306	327	286	324	316	296	330	329	334	342	305	328	319
17.19	293	312	283	299	313	324	319	300	306	324	309		17.19	313	318	304	327	321	305	334	338	328	325	310	321	328
17.2	288	297	285	303	307	326	307	308	292	310	299		17.2	321	306	302	331	325	316	338	349	321	303	314	314	339
17.21	292	291	285	303	310	334	317	304	286	326	315		17.21	318	307	302	328	322	306	333	343	323	305	317	317	334
17.22	296	294	285	303	311	341	326	300	282	340	330		17.22	315	308	310	325	317	295	328	336	325	306	322	321	328
17.23	278	299	288	309	301	326	330	309	293	331	323		17.23	305	314	316	315	305	293	313	330	323	304	324	332	314
17.24	268	306	290	314	293	313	333	316	304	321	317		17.24	299	318	316	306	298	292	300	323	321	303	321	339	305
17.25	292	305	291	314	296	306	324	315	310	309	322		17.25	308	311	312	303	312	297	295	310	319	315	314	323	313
17.26	310	300	291	314	297	302	317	311	312	304	326		17.26	311	305	304	302	319	302	294	305	315	322	301	313	321
17.27	305	302	292	315	291	310	316	301	299	318	325		17.27	293	298	299	303	306	308	303	322	312	314	296	322	325
17.28	304	306	295	319	291	312	315	295	297	329	323		17.28	286	294	299	301	295	313	312	332	309	309	301	329	332
17.29	310	313	300	328	303	303	317	297	318	331	318		17.29	300	294	297	295	290	318	321	328	309	312	304	334	346
17.3	310	321	302	331	306	309	316	299	323	332	315		17.3	310	300	295	295	293	317	315	322	307	314	306	338	352
17.31	302	318	298	326	297	332	309	301	309	332	314		17.31	314	314	287	301	305	306	291	316	303	315	302	338	347
17.32	294	315	296	315	302	331	304	303	305	323	308		17.32	318	313	277	303	309	304	286	314	311	316	294	337	343
17.33	287	305	294	299	318	307	298	304	311	306	297		17.33	321	298	281	301	306	309	298	318	329	318	300	333	338
17.34	285	299	291	304	320	308	297	305	310	297	298		17.34	317	291	289	305	303	308	302	315	330	319	312	333	331
17.35	288	308	286	323	312	324	298	305	305	293	308		17.35	309	289	303	312	300	303	300	309	320	320	310	336	321
17.36	286	311	288	317	312	318	306	311	301	299	315		17.36	301	290	317	313	309	315	298	305	306	322	304	326	325
17.37	282	293	292	301	315	303	315	318	298	311	322		17.37	294	293	308	311	324	335	297	301	289	326	305	311	333
17.38	284	286	289	316	303	303	315	316	292	316	314		17.38	302	293	299	312	327	326	300	304	291	322	306	317	329
17.39	287	300	285	338	288	308	313	311	287	319	301		17.39	313	294	291	315	328	311	304	309	296	316	317	328	322
17.4	286	310	279	333	295	325	310	311	298	317	304		17.4	309	295	286	310	327	312	310	309	296	319	327	339	319
17.41	284	314	272	325	306	343	308	312	312	314	309		17.41	303	296	289	304	327	315	317	308	295	324	323	350	317
17.42	289	318	274	307	305	322	302	308	303	314	304		17.42	293	291	294	302	310	317	313	309	300	306	317	337	318
17.43	295	321	277	291	302	302	297	305	294	316	301		17.43	284	285	302	300	294	319	309	309	306	290	303	325	318
17.44	303	317	290	305	297	322	313	309	292	325	306		17.44	289	280	303	308	294	320	324	310	305	310	294	328	313
17.45	310	309	301	316	294	335	323	311	292	334	311		17.45	291	279	289	315	293	317	335	310	304	326	301	330	309
17.46	314	301	297	312	306	313	311	301	309	338	313		17.46	284	296	283	316	293	292	324	306	307	321	303	327	315
17.47	316	294	292	311	314	297	301	293	317	337	314		17.47	281	309	285	314	294	278	313	307	309	314	297	325	318
17.48	309	302	288	317	309	302	302	296	298	319	312		17.48	291	313	283	306	300	295	302	321	305	304	293	324	314
17.49	301	313	282	319	305	306	305	294	289	307	305		17.49	297	310	276	304	306	307	298	322	301	296	291	322	315
17.5	291	309	277	317	302	309	313	286	298	308	291		17.5	299	294	273	310	312	309	305	297	298	290	297	319	325
17.51	287	303	280	313	300	308	311	290	300	307	286		17.51	303	290	272	312	309	306	311	292	294	296	311	315	324
17.52	293	293	293	308	299	303	298	312	291	305	295		17.52	309	304	270	308	294	296	315	314	290	320	311	312	307
17.53	286	284	300	310	290	308	293	313	291	307	301		17.53	304	311	268	307	292	299	311	323	294	326	302	312	302
17.54	266	289	300	319	275	322	295	296	301	313	304		17.54	290	310	272	310	304	312	297	320	307	314	302	315	307
17.55	267	291	298	308	278	326	298	299	304	323	310		17.55	294	300	276	305	309	319	297	315	314	314	307	325	311
17.56	279	284	295	286	293	323	301	315	302	335	316		17.56	311	284	279	296	311	323	307	308	317	321	308	338	313
17.57	291	281	287	295	298	323	310	315	296	337	316		17.57	316	279	282	303	312	317	307	304	313	310	308	345	306
17.58	302	291	278	317	297	324	322	306	288	335	313		17.58	315	278	286	316	312	308	301	302	305	292	307	349	295
17.59	292	297	283	303	304	320	312	303	285	327	302		17.59	317	284	290	317	308	306	293	307	305	288	305	336	303
17.6	275	299	292	279	313	314	297	301	282	318	289		17.6	320	292	289	316	304	308	285	314	309	288	311	318	317
17.61	277	303	283	289	308	304	297	287	285	315	297		17.61	312	301	285	320	299	307	288	320	312	293	318	315	317
17.62	281	309	270	305	300	294	298	272	289	312	308		17.62	303	311	268	325	294	306	292	327	316	299	320	315	316
17.63	293	304	277	299	292	308	297	291	302	297	310		17.63	298	304	259	316	292	301	296	330	315	297	319	321	315
17.64	304	290	283	294	285	322	295	308	314	285	311		17.64	295	297	275	308	291	297	300	332	313	295	302	327	314
17.65	298	294	278	305	287	320	292	302	308	312	315		17.65	302	289	286	314	306	306	298	316	305	301	291	330	302
17.66	294	311	274	313	288	319	290	297	302	334	318		17.66	307	284	290	319	316	311	299	303	299	308	297	333	294
17.67	293	316	283	313	289	323	292	296	294	325	315		17.67	303	290	291	319	299	294	316	312	301	318	302	332	309
17.68	291	315	290	310	291	323	293	296	290	316	310		17.68	299	294	287	316	288	284	327	313	302	328	306	332	323
17.69	289	317	291	300	296	312	293	298	293	303	301		17.69	298	292	282	305	293	302	317	295	298	333	306	332	330
17.7	288	320	291	292	299	303	295	298	293	296	292		17.7	298	290	276	297	295	310	310	292	298	330	301	331	330
17.71	290	312	289	288	297	298	299	296	285	301	282		17.71	298	286	280	295	290	299	310	317	306	311	300	328	314
17.72	291	303	285	287	297	299	300	293	285	305	280		17.72	299	286	289	294	288	297	311	328	309	297	303	323	304
17.73	291	298	279	291	302	310	299	286	296	307	287		17.73	299	293	288	292	288	311	315	316	305	291	305	313	301
17.74	288	295	279	297	298	306	294	292	300	307	291		17.74	302	292	281	290	291	312	311	306	302	289	305	312	300
17.75	284	302	284	303	286	286	286	309	300	305	293		17.75	306	284	276	287	297	303	301	296	300	292	302	319	301
17.76	285	307	286	301	282	284	287	311	296	301	288		17.76	298	279	272	293	295	307	293	299	300	300	298	316	308
17.77	290	303	286	294	282	293	294	303	289	297	279		17.77	281	275	279	304	288	319	286	310	302	310	299	305	319
17.78	285	299	280	289	283	291	304	295	285	300	287		17.78	273	284	288	298	292	312	291	311	303	302	302	300	314
17.79	276	298	271	285	285	283	314	288	283	308	303		17.79	270	300	278	284	301	295	300	308	305	285	295	299	303
17.8	274	298	286	291	279	300	310	287	275	303	304		17.8	269	294	267	292	299	288	308	311	315	289	286	310	308
17.81	274	298	308	300	272	323	303	288	264	295	302		17.81	269	283	274	307	294	285	314	316	328	298	299	325	318
17.82	279	299	302	304	274	319	299	289	274	312	298		17.82	279	289	281	301	300	293	308	317	326	298	313	312	316
17.83	284	299	292	308	278	312	295	290	286	334	293		17.83	291	296	285	291	307	304	299	318	323	295	302	296	313
17.84	288	302	277	294	283	301	292	288	286	319	299		17.84	293	301	289	296	298	312	287	319	306	299	291	305	314
17.85	291	306	264	282	289	291	289	286	286	303	304		17.85	293	305	291	301	289	319	276	319	289	302	286	315	315
17.86	291	298	280	299	293	299	285	285	288	297	293		17.86	294	298	286	294	290	302	278	312	303	297	283	306	308
17.87	291	281	293	314	297	306	284	284	291	291	285		17.87	293	293	269	288	291	289	281	305	315	294	286	299	303
17.88	290	273	280	315	305	301	294	289	292	281	299		17.88	289	306	271	285	290	295	296	298	315	306	290	305	311
17.89	287	270	270	313	310	298	298	292	293	279	307		17.89	286	313	299	282	290	299	306	294	313	314	292	310	317
17.9	274	269	269	300	303	304	278	287	288	310	289		17.9	283	297	305	282	290	293	305	304	303	302	293	315	318
17.91	268	269	272	294	297	306	271	285	285	327	283		17.91	278	285	287	281	289	291	302	309	297	297	291	314	315
17.92	276	279	282	305	294	299	293	290	285	315	301		17.92	266	284	278	278	284	295	291	301	302	306	289	303	306
17.93	281	291	283	307	292	299	307	290	282	311	307		17.93	263	284	277	277	284	296	284	297	302	306	286	294	303
17.94	281	293	268	298	290	311	311	281	276	318	292		17.94	273	286	279	280	291	291	283	298	298	292	286	287	307
17.95	282	293	264	296	288	310	305	276	266	312	285		17.95	278	284	281	293	296	290	286	302	296	286	289	289	313
17.96	286	294	269	300	287	295	288	275	254	293	285		17.96	277	280	278	316	299	292	291	307	297	287	285	300	319
17.97	283	293	275	299	289	287	286	282	260	286	292		17.97	280	285	273	322	298	293	294	310	298	291	278	304	318
17.98	275	289	281	295	295	283	296	294	280	287	304		17.98	283	296	282	318	294	293	294	310	299	297	277	302	312
17.99	273	286	282	295	299	289	296	294	276	298	300		17.99	286	294	293	317	289	289	290	313	290	297	278	306	299
18	273	283	280	298	301	298	293	290	262	313	289		18	288	286	291	318	284	282	286	316	277	295	273	314	284
18.01	278	278	285	301	296	310	285	286	276	317	287		18.01	293	294	288	309	286	283	290	313	282	295	267	315	283
18.02	285	266	293	305	289	322	277	283	298	316	288		18.02	299	306	282	297	291	286	298	308	292	297	273	313	286
18.03	282	263	284	308	286	306	290	285	288	306	281		18.03	293	309	278	299	296	296	295	296	290	297	280	309	295
18.04	277	273	271	310	282	286	307	288	272	295	272		18.04	284	311	280	303	302	306	290	283	287	297	280	306	305
18.05	282	278	275	306	281	295	299	285	280	300	277		18.05	279	296	280	288	287	310	288	281	288	292	280	316	304
18.06	289	277	280	301	279	305	291	281	288	305	284		18.06	274	281	275	272	272	314	287	280	289	288	281	326	302
18.07	298	280	280	298	278	303	294	282	273	291	280		18.07	282	281	267	292	276	314	294	284	294	295	286	322	302
18.08	305	283	283	297	276	301	295	282	262	279	277		18.08	290	280	254	308	280	312	301	288	297	301	299	317	301
18.09	292	286	296	311	272	294	287	279	273	290	278		18.09	304	280	250	294	280	297	300	287	288	292	304	311	296
18.1	284	288	301	317	272	287	282	281	281	298	281		18.1	310	281	261	285	282	287	300	287	285	287	288	304	291
18.11	289	293	277	296	287	276	284	298	281	302	290		18.11	293	288	279	297	294	294	299	295	303	293	283	295	283
18.12	292	299	262	283	291	273	285	306	282	302	295		18.12	283	293	305	304	297	300	294	302	312	295	292	291	281
18.13	288	293	267	289	269	286	282	296	286	296	289		18.13	288	293	305	300	280	308	282	307	305	286	297	299	288
18.14	282	284	269	296	259	293	279	288	282	297	282		18.14	293	293	287	300	276	310	275	307	299	284	298	302	293
18.15	274	279	265	304	267	290	276	285	264	309	273		18.15	298	291	286	304	289	304	275	299	295	293	291	297	293
18.16	272	274	264	303	266	291	280	282	262	312	275		18.16	293	289	295	304	293	302	277	297	291	300	279	301	296
18.17	276	282	267	294	256	295	291	280	277	306	289		18.17	279	288	279	300	287	307	281	301	286	306	283	315	304
18.18	280	290	274	291	258	301	287	283	286	306	289		18.18	272	285	255	297	282	310	286	302	289	300	295	316	308
18.19	285	304	284	294	267	308	272	290	291	309	279		18.19	269	281	269	294	279	313	290	299	298	284	290	309	308
18.2	279	310	276	291	272	309	273	294	289	309	278		18.2	270	277	290	290	281	310	288	304	298	278	280	307	304
18.21	268	293	258	286	276	308	281	296	284	306	283		18.21	272	273	285	286	286	304	283	312	294	277	284	307	298
18.22	272	283	260	289	269	289	291	292	282	304	288		18.22	279	275	278	288	288	295	293	321	285	282	291	304	305
18.23	281	288	267	293	260	265	300	286	280	302	293		18.23	286	279	283	293	288	286	308	330	276	290	292	300	315
18.24	283	293	266	288	258	271	293	291	264	303	289		18.24	287	278	285	297	288	287	299	315	286	287	293	314	314
18.25	285	298	264	280	259	283	282	298	245	306	284		18.25	288	275	263	299	288	290	287	295	299	284	287	331	310
18.26	270	293	270	286	267	282	278	285	264	305	279		18.26	283	284	248	300	286	299	288	292	305	286	282	323	303
18.27	254	279	276	292	276	281	275	273	285	303	275		18.27	278	293	263	301	284	307	290	290	310	289	278	315	296
18.28	262	272	275	297	280	281	286	287	284	295	275		18.28	288	286	271	301	287	299	285	291	304	297	276	306	308
18.29	269	269	271	299	284	283	295	297	283	287	275		18.29	295	279	263	301	289	293	281	293	299	300	280	298	317
18.3	272	270	254	294	280	297	293	278	287	285	274		18.3	282	280	260	303	291	304	275	309	295	272	284	294	301
18.31	274	272	244	291	277	307	289	263	288	287	274		18.31	272	279	263	303	292	310	272	319	291	255	288	294	291
18.32	275	279	260	301	272	304	280	270	275	300	279		18.32	279	275	267	295	294	300	280	306	290	277	290	309	297
18.33	277	286	270	301	270	297	274	275	267	305	280		18.33	283	276	273	290	290	291	284	296	290	292	291	318	300
18.34	280	287	263	281	276	279	273	275	275	292	272		18.34	282	287	273	288	273	281	281	294	294	288	287	313	296
18.35	280	288	260	277	276	275	272	276	280	287	273		18.35	286	290	268	286	262	278	280	293	297	289	280	308	295
18.36	278	283	263	300	266	291	272	279	280	295	287		18.36	301	278	269	284	263	283	283	293	297	297	281	301	301
18.37	275	278	262	308	268	295	270	281	280	296	284		18.37	304	273	273	277	271	282	289	291	293	296	289	300	310
18.38	272	288	256	301	280	285	268	283	277	291	262		18.38	294	278	271	266	287	275	297	286	283	288	282	304	322
18.39	276	295	260	301	283	284	274	286	283	290	257		18.39	291	275	267	269	291	283	297	276	284	284	265	306	319
18.4	285	282	270	305	278	290	287	290	296	291	265		18.4	291	266	266	283	288	301	292	263	292	284	278	306	302
18.41	289	272	266	305	285	288	286	282	291	298	271		18.41	287	268	264	281	283	295	290	276	282	280	300	299	293
18.42	291	279	254	304	297	283	279	269	276	307	275		18.42	279	275	261	270	276	275	291	302	263	274	294	290	287
18.43	284	283	255	304	288	295	277	272	277	299	275		18.43	284	280	257	277	274	277	294	299	271	286	284	289	294
18.44	275	282	259	305	272	312	276	280	282	287	274		18.44	292	284	259	292	272	287	298	287	288	303	283	292	304
18.45	271	286	265	295	263	299	280	276	269	288	273		18.45	292	284	261	287	272	291	297	304	285	295	284	295	305
18.46	269	301	270	284	256	280	285	270	253	292	272		18.46	290	282	265	280	271	293	296	326	278	281	281	297	305
18.47	277	304	274	290	265	283	281	268	265	291	272		18.47	274	281	267	276	277	298	298	306	274	285	279	292	302
18.48	286	294	277	296	275	288	277	268	278	289	271		18.48	257	280	259	272	283	303	299	282	271	290	274	287	299
18.49	274	291	267	291	265	297	275	277	263	291	273		18.49	275	281	253	278	271	294	294	287	274	275	271	305	315
18.5	263	291	258	289	257	304	274	284	252	293	274		18.5	291	281	251	282	263	288	289	291	277	265	271	320	329
18.51	254	287	260	300	272	292	278	280	260	290	267		18.51	284	276	252	277	283	295	289	289	281	291	273	313	322
18.52	249	279	260	305	281	283	283	278	266	289	260		18.52	277	271	260	275	298	301	288	287	282	310	278	305	316
18.53	258	284	257	291	270	289	287	284	259	295	254		18.53	273	265	265	284	294	304	284	285	273	300	288	295	312
18.54	265	292	253	281	265	288	288	284	257	299	256		18.54	274	260	266	289	289	306	285	283	267	292	303	291	309
18.55	268	292	249	280	275	274	280	272	269	297	276		18.55	286	261	267	285	280	304	298	280	269	287	304	302	308
18.56	270	290	252	277	277	265	274	264	274	290	283		18.56	292	265	268	283	277	304	306	280	273	283	289	309	301
18.57	268	274	266	271	269	263	272	265	268	277	270		18.57	290	276	273	283	282	307	306	285	282	283	283	311	286
18.58	263	257	269	271	262	270	278	265	261	277	266		18.58	286	279	280	281	283	303	302	284	284	285	284	311	283
18.59	254	275	260	276	256	288	292	264	253	292	269		18.59	281	273	278	274	279	288	294	278	280	290	281	312	294
18.6	261	291	262	274	257	289	294	266	255	293	270		18.6	275	269	272	278	273	280	289	282	276	296	277	303	296
18.61	282	284	273	267	264	276	288	272	267	282	267		18.61	269	267	265	288	266	278	287	294	273	302	277	286	292
18.62	276	277	269	274	268	276	281	275	274	281	264		18.62	277	269	256	292	268	289	293	295	268	297	279	282	285
18.63	255	273	257	290	269	281	272	278	279	286	261		18.63	291	273	258	293	275	308	303	291	262	286	278	284	278
18.64	248	274	256	286	263	286	269	278	280	287	277		18.64	284	273	260	296	276	307	292	284	267	282	278	291	285
18.65	246	286	258	274	254	290	268	276	279	288	299		18.65	270	272	262	300	275	301	272	275	277	281	272	299	296
18.66	256	292	254	274	260	283	272	271	276	282	283		18.66	278	273	263	289	271	302	276	289	288	286	267	303	290
18.67	269	290	249	277	268	273	277	266	272	276	260		18.67	291	274	265	274	268	306	285	306	301	293	256	305	282
18.68	267	286	249	290	259	276	281	262	259	278	271		18.68	285	268	267	280	269	301	295	311	285	292	248	308	286
18.69	263	281	250	304	249	279	286	259	245	280	286		18.69	278	262	268	288	272	295	305	314	267	292	267	311	291
18.7	260	275	252	290	261	275	290	256	254	277	271		18.7	275	266	267	282	272	282	292	306	276	286	280	303	278
18.71	257	269	254	278	272	274	292	256	263	273	258		18.71	273	268	259	277	272	270	280	299	282	280	271	296	269
18.72	261	277	250	276	269	299	279	272	268	267	266		18.72	279	255	254	273	276	278	284	293	278	274	267	294	288
18.73	262	291	248	275	267	313	267	284	271	264	272		18.73	283	245	251	271	278	285	286	288	276	270	277	294	302
18.74	254	284	252	282	270	287	255	277	267	276	264		18.74	279	249	251	277	271	286	283	287	280	275	284	300	299
18.75	253	270	257	288	272	271	246	271	264	284	261		18.75	275	256	254	280	271	288	279	284	284	281	284	307	295
18.76	273	278	266	292	273	282	248	267	261	277	268		18.76	270	274	260	279	287	291	275	274	286	289	289	316	289
18.77	281	291	270	289	277	288	252	268	260	276	272		18.77	266	281	266	277	295	296	277	273	286	291	300	317	283
18.78	272	285	269	273	287	288	259	276	259	284	272		18.78	266	271	266	273	289	305	290	287	283	281	305	302	275
18.79	266	278	264	273	286	287	266	276	262	285	269		18.79	265	262	261	270	280	302	295	298	277	281	304	292	275
18.8	265	275	255	292	272	283	272	267	268	280	263		18.8	263	252	258	266	267	286	290	305	268	291	301	285	284
18.81	263	273	251	302	265	289	272	262	268	282	264		18.81	269	255	256	269	262	283	295	303	264	295	297	286	290
18.82	261	279	252	304	264	304	267	260	264	290	269		18.82	282	266	254	276	264	291	310	294	264	292	291	292	295
18.83	260	283	253	294	272	298	272	261	264	281	267		18.83	282	269	251	274	265	297	306	290	273	290	284	298	288
18.84	259	279	255	276	286	279	282	262	266	263	260		18.84	273	266	269	267	265	301	293	290	287	287	285	304	274
18.85	253	275	258	276	271	277	282	262	260	262	261		18.85	273	265	288	262	266	292	283	293	291	280	288	306	274
18.86	246	270	262	283	245	281	280	260	251	267	265		18.86	276	266	283	260	267	280	274	297	292	270	280	305	279
18.87	242	266	265	285	250	283	269	272	260	277	266		18.87	270	273	276	263	258	282	274	291	293	275	272	300	279
18.88	238	266	269	288	261	285	255	286	272	288	265		18.88	263	281	255	268	247	287	276	284	294	283	269	295	279
18.89	245	265	259	284	260	294	264	284	269	293	275		18.89	265	284	239	262	260	285	291	288	280	299	268	291	279
18.9	252	263	248	280	258	302	274	281	264	297	285		18.9	267	286	240	255	276	281	307	292	266	316	276	288	278
18.91	261	269	250	285	265	288	272	274	265	284	282		18.91	274	287	244	261	280	284	299	283	268	301	282	292	288
18.92	269	282	252	288	271	275	270	269	265	272	278		18.92	279	286	256	267	282	287	292	274	271	287	281	296	297
18.93	263	282	250	274	263	278	270	279	258	276	261		18.93	281	268	260	270	261	285	286	276	274	284	278	297	298
18.94	257	273	250	264	256	279	268	286	253	281	250		18.94	283	256	248	272	247	280	281	278	278	280	267	297	300
18.95	250	273	262	276	257	273	265	277	252	288	260		18.95	287	266	242	268	260	257	282	276	288	270	266	290	302
18.96	247	276	266	285	261	272	262	268	255	291	269		18.96	287	271	242	263	271	247	278	277	290	266	278	286	303
18.97	255	270	249	289	273	285	258	257	265	285	275		18.97	274	266	239	253	275	272	265	283	270	277	285	287	303
18.98	259	263	239	287	280	289	259	252	270	285	271		18.98	266	265	234	247	275	288	260	287	263	282	285	293	305
18.99	256	265	240	272	278	277	268	257	264	298	250		18.99	266	268	244	249	265	285	268	289	280	277	276	308	313
19	257	267	245	272	273	269	276	261	262	293	245		19	268	269	263	254	259	283	272	291	283	276	261	309	312
19.01	265	274	255	292	264	264	283	266	265	267	259		19.01	274	265	254	263	259	281	271	296	268	279	260	294	303
19.02	264	279	253	299	262	261	287	266	260	263	267		19.02	271	259	234	267	259	286	277	299	260	278	268	290	300
19.03	256	281	242	297	266	261	288	262	249	277	269		19.03	261	251	237	267	260	296	288	301	257	271	281	296	303
19.04	257	283	238	293	257	261	281	267	249	284	271		19.04	258	255	244	268	261	290	295	297	261	274	295	294	300
19.05	263	287	239	288	240	262	270	278	254	287	273		19.05	259	267	245	269	261	274	300	290	270	281	289	288	293
19.06	263	287	244	286	244	264	266	269	251	287	272		19.06	267	270	246	270	262	270	286	293	268	278	279	294	289
19.07	261	274	251	284	257	266	263	254	245	287	270		19.07	276	270	247	272	261	271	265	299	261	272	279	304	286
19.08	262	266	252	289	263	273	267	260	252	280	275		19.08	278	258	249	271	259	281	273	288	268	275	281	295	288
19.09	263	266	252	295	268	281	273	270	261	271	282		19.09	277	243	255	269	255	294	287	274	278	282	277	282	292
19.1	256	268	248	290	270	289	283	266	260	273	273		19.1	276	246	262	278	258	290	281	285	284	290	273	291	287
19.11	249	274	243	284	272	297	293	261	258	277	263		19.11	276	251	277	287	262	284	273	298	291	299	271	302	282
19.12	255	271	248	281	272	285	283	247	263	283	264		19.12	277	258	286	272	269	273	271	277	281	296	269	291	283
19.13	261	261	253	277	272	275	273	236	269	288	265		19.13	278	264	277	258	276	264	270	260	273	291	272	283	285
19.14	258	258	247	279	275	277	271	251	267	282	258		19.14	272	262	266	263	271	271	278	282	278	275	274	293	287
19.15	257	259	244	282	275	278	268	266	266	276	253		19.15	266	259	251	271	266	277	283	297	281	263	274	301	289
19.16	264	267	246	293	265	274	262	281	268	272	257		19.16	263	257	255	287	259	281	273	279	279	270	278	297	288
19.17	265	276	248	300	259	268	261	289	266	269	263		19.17	262	258	280	295	257	283	266	267	275	276	287	293	288
19.18	251	278	248	297	269	259	270	280	254	269	277		19.18	269	267	278	279	267	280	268	269	269	279	284	291	291
19.19	243	277	253	293	275	259	272	274	249	271	281		19.19	272	272	254	269	273	281	273	270	268	280	266	289	293
19.2	248	276	268	291	273	274	261	272	260	274	267		19.2	267	268	253	271	272	290	282	269	276	278	264	288	293
19.21	251	276	266	287	269	283	261	266	263	280	256		19.21	271	268	266	268	269	290	282	272	284	278	276	286	294
19.22	252	277	242	281	263	284	273	256	257	287	248		19.22	285	274	254	258	263	278	272	283	292	279	280	282	295
19.23	254	278	241	275	260	284	274	256	261	281	258		19.23	283	276	234	264	251	272	267	282	292	274	278	282	298
19.24	258	272	260	268	259	282	266	265	272	263	283		19.24	269	274	245	283	231	271	267	272	285	263	270	285	301
19.25	252	266	254	268	259	278	262	271	266	260	280		19.25	269	272	265	283	240	272	273	276	279	264	260	292	299
19.26	242	263	233	271	259	272	261	275	249	265	261		19.26	279	270	265	272	265	273	281	288	272	273	256	302	293
19.27	251	262	236	275	262	274	269	273	246	276	257		19.27	271	266	263	265	266	277	284	286	276	269	255	300	291
19.28	267	269	249	280	266	279	280	269	249	291	258		19.28	255	262	253	259	256	282	283	277	285	259	268	292	290
19.29	265	272	247	278	262	288	272	261	259	298	263		19.29	250	262	244	264	264	285	278	286	282	264	283	297	274
19.3	259	267	242	273	255	298	260	252	270	304	269		19.3	247	263	244	271	276	288	272	298	276	271	270	304	255
19.31	266	271	247	277	268	295	261	263	254	299	259		19.31	261	256	245	262	277	286	266	292	275	279	258	298	257
19.32	273	285	252	281	283	290	262	277	234	293	248		19.32	275	249	248	250	276	284	261	283	275	286	269	291	262
19.33	266	283	255	269	278	278	260	277	247	283	255		19.33	260	261	249	243	273	291	265	277	269	282	279	287	277
19.34	260	269	256	259	273	266	259	277	259	275	262		19.34	246	272	249	238	270	298	269	272	264	278	291	284	293
19.35	265	269	248	267	263	270	272	263	253	288	255		19.35	254	261	251	255	270	294	265	283	262	283	295	284	302
19.36	266	279	238	275	255	274	281	252	249	297	252		19.36	259	252	260	268	267	288	263	292	262	288	279	285	306
19.37	250	271	226	280	258	275	270	254	250	286	265		19.37	253	258	262	257	257	279	272	289	274	293	267	286	279
19.38	239	255	222	282	260	278	262	257	251	278	273		19.38	248	264	256	251	254	272	277	288	279	294	263	288	256
19.39	241	250	238	273	254	283	262	264	254	277	266		19.39	250	269	251	259	269	275	269	292	266	285	268	295	245
19.4	247	247	247	267	251	285	258	272	255	279	263		19.4	252	270	244	264	275	275	264	294	262	278	284	299	244
19.41	262	261	245	266	252	283	245	281	253	284	266		19.41	256	265	246	265	266	273	263	291	274	274	286	300	264
19.42	271	275	242	265	253	276	248	283	256	280	270		19.42	255	256	252	268	258	267	263	287	277	269	274	295	274
19.43	269	260	235	263	254	262	272	277	266	263	275		19.43	247	242	253	271	251	256	263	281	268	266	266	282	273
19.44	262	246	234	268	254	258	279	274	262	263	269		19.44	250	243	251	273	249	259	263	278	262	264	261	287	275
19.45	250	254	236	279	252	262	270	274	246	278	251		19.45	261	257	250	273	251	274	263	275	258	263	263	310	281
19.46	241	259	242	281	252	267	275	269	243	276	244		19.46	263	259	250	272	256	277	258	280	261	266	269	310	277
19.47	234	253	250	277	252	273	288	260	248	263	245		19.47	260	254	250	269	263	273	249	290	267	272	259	294	265
19.48	232	248	253	272	257	276	278	258	248	267	252		19.48	260	258	249	273	261	278	255	285	266	278	246	285	269
19.49	232	250	254	267	265	278	260	260	247	278	263		19.49	263	267	268	279	256	287	266	275	261	285	266	279	278
19.5	243	252	255	276	268	273	270	260	253	280	259		19.5	265	251	284	270	249	292	270	268	270	279	291	282	282
19.51	256	256	256	288	269	265	287	258	261	280	252		19.51	268	230	266	257	241	296	273	263	281	269	287	288	285
19.52	245	255	248	281	260	262	276	260	261	283	259		19.52	272	241	252	252	246	294	260	266	275	272	282	277	283
19.53	230	247	238	272	251	260	262	261	260	286	269		19.53	275	257	254	249	254	291	246	271	266	276	271	263	281
19.54	243	250	247	270	259	266	267	270	256	278	262		19.54	263	257	253	260	257	285	265	266	280	258	261	285	284
19.55	255	261	255	269	267	272	273	278	252	271	255		19.55	252	258	248	270	260	280	283	262	292	241	264	306	287
19.56	252	263	243	274	266	268	273	272	239	267	261		19.56	259	255	246	268	254	285	278	270	282	250	266	304	287
19.57	251	260	233	277	264	266	273	267	230	265	266		19.57	265	254	250	268	247	290	272	275	274	259	266	301	287
19.58	253	260	239	270	260	267	274	266	237	269	265		19.58	267	263	253	275	240	291	262	265	278	264	265	285	291
19.59	252	263	245	269	257	270	272	266	244	273	264		19.59	269	271	252	277	239	291	257	258	280	269	264	273	292
19.6	242	265	251	285	259	273	262	270	254	276	268		19.6	270	277	244	263	254	284	266	259	278	268	261	272	282
19.61	237	268	253	293	258	276	257	270	259	275	268		19.61	269	277	229	259	265	278	271	262	280	269	255	269	275
19.62	243	272	250	283	253	276	262	261	257	268	264		19.62	261	265	229	274	266	271	269	268	288	271	254	266	273
19.63	247	275	248	276	247	268	266	257	254	263	260		19.63	258	257	239	277	261	273	273	273	288	271	257	265	272
19.64	248	263	248	274	241	251	269	261	247	259	256		19.64	262	253	241	263	250	287	284	277	278	268	261	269	271
19.65	244	252	245	272	245	248	270	263	244	254	253		19.65	265	258	239	259	247	288	281	272	269	266	265	269	272
19.66	235	259	239	270	257	258	268	263	243	248	251		19.66	267	271	243	263	251	276	266	258	260	266	263	264	273
19.67	239	265	240	274	254	264	271	267	244	252	252		19.67	262	269	249	262	251	280	258	259	263	263	258	270	279
19.68	251	267	244	281	241	267	277	271	246	264	256		19.68	252	258	248	257	248	294	255	270	273	259	263	282	289
19.69	255	269	241	278	247	269	271	272	251	269	255		19.69	250	252	247	254	249	289	253	275	271	255	271	284	278
19.7	256	270	234	271	261	271	260	271	259	271	252		19.7	252	248	247	252	252	276	252	277	264	251	267	282	259
19.71	252	269	242	264	265	265	254	263	259	279	259		19.71	253	248	248	252	256	270	258	274	264	249	261	269	268
19.72	246	261	253	257	267	257	250	253	258	288	269		19.72	254	248	250	252	260	265	266	270	266	246	262	254	284
19.73	245	258	243	267	253	266	255	246	256	273	258		19.73	257	253	249	259	254	271	284	267	260	258	263	261	285
19.74	244	262	230	279	238	277	261	239	254	255	246		19.74	260	258	231	268	246	279	302	265	254	272	263	271	283
19.75	242	265	233	265	256	274	258	251	252	259	250		19.75	258	250	223	272	256	277	280	255	263	272	263	270	279
19.76	240	267	237	252	275	271	255	262	251	264	255		19.76	257	242	244	275	266	274	259	247	272	271	259	269	276
19.77	243	262	245	262	277	273	248	259	248	269	256		19.77	261	249	256	270	271	269	264	254	271	277	258	275	268
19.78	247	252	252	269	276	273	242	256	244	274	259		19.78	265	255	249	265	275	264	268	260	268	281	263	281	263
19.79	255	250	245	265	258	267	237	260	242	273	270		19.79	264	258	243	262	274	263	263	252	258	277	269	282	270
19.8	262	252	243	260	244	265	236	262	240	272	276		19.8	263	259	240	259	273	261	261	249	250	271	280	282	275
19.81	263	253	259	254	242	276	249	259	236	270	267		19.81	260	257	245	258	273	257	268	263	250	259	279	282	274
19.82	261	254	264	251	247	278	258	256	236	269	261		19.82	261	258	258	261	267	257	271	272	253	252	264	281	269
19.83	253	257	250	252	264	260	260	254	242	269	265		19.83	268	265	258	273	249	265	269	269	263	256	259	276	256
19.84	248	260	242	256	276	257	263	255	248	267	266		19.84	271	271	250	272	243	273	268	268	267	260	265	276	259
19.85	249	258	242	262	278	274	267	259	255	262	264		19.85	268	274	256	257	255	280	270	272	261	266	268	283	283
19.86	254	257	241	271	268	273	267	257	256	261	264		19.86	270	268	269	256	262	282	272	275	259	263	269	287	286
19.87	261	261	238	282	248	254	263	250	252	262	265		19.87	278	254	260	270	266	280	273	275	259	252	261	288	270
19.88	260	265	241	282	244	258	258	251	250	272	259		19.88	271	255	245	269	260	282	270	271	257	262	250	286	268
19.89	252	264	246	275	249	277	253	258	248	288	248		19.89	254	267	249	257	246	288	263	264	253	285	251	282	276
19.9	257	263	248	267	255	276	256	264	250	282	242		19.9	252	257	257	261	249	274	263	262	260	274	256	284	282
19.91	268	260	250	259	261	266	264	271	254	267	238		19.91	256	237	246	271	259	252	267	263	273	248	258	290	286
19.92	254	261	232	267	263	273	266	273	246	262	245		19.92	256	239	235	273	247	262	265	260	267	258	260	298	286
19.93	234	268	210	280	264	285	266	273	235	260	257		19.93	254	248	242	271	229	280	262	256	256	278	270	307	285
19.94	243	271	219	271	255	278	262	262	228	263	260		19.94	251	239	247	270	230	283	273	259	265	282	279	298	272
19.95	255	268	233	260	245	268	257	249	221	268	263		19.95	247	228	244	268	233	285	287	262	276	284	272	287	257
19.96	249	270	239	271	254	268	265	239	230	266	250		19.96	241	244	241	257	234	273	280	264	266	259	265	285	253
19.97	242	278	243	282	263	268	272	230	239	263	238		19.97	235	259	239	247	236	261	271	266	256	236	254	283	252
19.98	243	271	235	271	257	261	259	239	238	263	239		19.98	240	249	236	251	238	264	253	270	261	264	246	286	274
19.99	243	254	230	262	251	255	249	246	237	263	239		19.99	244	241	229	256	240	267	241	273	266	286	251	288	292
20	241	252	240	270	246	264	260	245	246	266	232		20	245	242	232	259	243	267	261	275	274	271	255	281	288
20.01	241	256	245	275	242	271	267	244	253	272	228		20.01	246	246	248	260	242	265	275	273	277	263	258	275	281
20.02	250	256	235	268	239	273	265	246	252	286	233		20.02	241	257	259	253	233	256	268	265	263	274	261	268	265
20.03	252	254	229	262	242	275	262	243	249	291	240		20.03	242	264	265	249	231	252	263	260	253	279	266	267	257
20.04	242	251	233	259	257	279	259	230	244	274	249		20.04	258	260	259	252	244	257	262	263	252	275	272	276	270
20.05	232	247	233	259	259	279	254	234	241	266	247		20.05	266	253	246	254	250	265	259	265	255	269	278	278	276
20.06	223	241	229	264	246	274	246	263	240	272	231		20.06	264	241	237	253	244	278	256	267	263	264	276	268	273
20.07	222	235	228	265	247	271	243	263	236	272	235		20.07	256	239	230	250	234	285	257	269	265	265	269	274	265
20.08	231	240	232	262	263	268	245	234	229	267	260		20.08	242	245	234	246	221	286	265	272	261	272	268	294	252
20.09	238	244	240	268	259	261	247	230	230	264	261		20.09	240	247	242	252	226	283	268	274	256	275	270	300	253
20.1	243	245	251	281	242	253	249	244	238	262	247		20.1	248	246	239	267	244	279	268	274	251	274	273	295	264
20.11	242	246	241	281	237	244	255	250	245	255	243		20.11	242	256	234	265	254	275	262	267	249	275	277	282	269
20.12	237	241	222	275	236	236	264	252	250	246	245		20.12	230	271	230	255	260	271	252	256	250	276	272	264	271
20.13	239	242	222	273	241	243	253	248	246	255	245		20.13	239	268	226	254	257	271	258	259	252	268	266	269	277
20.14	242	258	227	272	246	254	236	241	239	269	244		20.14	255	259	247	255	252	270	269	266	255	258	267	280	284
20.15	243	266	229	269	248	263	243	250	252	261	258		20.15	256	249	263	250	251	273	256	255	257	258	267	275	286
20.16	244	264	231	267	249	270	253	261	268	250	273		20.16	255	239	250	244	251	276	239	241	258	259	266	267	288
20.17	251	256	234	264	257	258	242	252	263	245	266		20.17	255	246	240	244	255	274	248	247	255	268	263	275	283
20.18	258	242	237	262	266	245	231	243	257	242	258		20.18	255	253	240	244	258	270	258	254	251	276	254	283	277
20.19	244	240	230	256	258	242	246	242	243	252	243		20.19	250	247	238	260	241	262	272	262	251	267	247	282	279
20.2	233	248	224	253	249	240	258	242	232	259	231		20.2	245	243	232	271	228	256	283	267	252	258	242	279	278
20.21	239	242	225	260	241	248	256	246	237	245	239		20.21	243	248	226	257	240	267	272	261	255	252	242	264	267
20.22	244	230	226	264	236	256	254	248	241	237	247		20.22	243	251	219	246	248	278	261	258	255	249	251	254	259
20.23	243	239	227	255	243	269	253	243	241	248	255		20.23	250	248	222	247	242	294	252	266	240	256	252	263	262
20.24	243	255	230	255	248	276	253	240	238	258	259		20.24	252	247	236	252	240	300	243	266	232	262	242	271	264
20.25	243	256	236	275	246	269	256	240	229	266	250		20.25	245	251	241	264	243	281	235	249	236	267	242	274	263
20.26	242	255	238	279	242	265	257	247	227	268	247		20.26	241	249	238	265	245	264	237	237	242	265	251	278	264
20.27	241	255	235	262	233	264	256	263	238	263	255		20.27	243	240	233	252	244	249	253	231	250	254	250	283	268
20.28	236	255	231	255	241	262	255	264	238	257	250		20.28	244	241	228	243	243	248	262	235	255	252	241	283	277
20.29	226	250	226	257	264	258	256	248	228	250	232		20.29	243	254	232	239	243	259	265	249	259	259	237	278	290
20.3	228	245	220	266	260	255	254	245	226	246	238		20.3	247	255	239	240	245	265	262	251	252	260	235	275	289
20.31	237	243	215	278	237	253	249	250	231	245	262		20.31	254	249	238	244	248	267	255	245	238	255	238	274	278
20.32	232	243	217	272	235	256	245	257	235	252	259		20.32	249	242	235	247	257	265	258	250	241	248	242	271	270
20.33	221	250	223	258	243	261	243	265	238	261	243		20.33	237	236	231	248	269	260	265	262	252	239	244	268	262
20.34	226	252	225	256	245	267	244	259	239	253	251		20.34	246	233	228	248	259	255	270	263	250	239	247	264	263
20.35	236	245	225	259	246	272	246	248	238	238	266		20.35	262	233	237	248	242	249	273	262	245	242	247	261	266
20.36	239	241	228	261	249	266	248	244	248	234	250		20.36	261	230	244	248	239	253	273	255	240	249	247	264	256
20.37	242	243	231	263	251	257	250	239	258	232	228		20.37	257	227	232	249	238	258	272	248	236	256	250	269	243
20.38	238	244	224	259	255	255	262	240	252	249	240		20.38	248	239	222	251	247	253	259	258	247	260	253	267	258
20.39	233	243	217	254	258	254	273	241	244	267	253		20.39	239	251	218	253	255	248	246	268	259	264	253	266	274
20.4	233	247	223	254	243	255	273	240	236	263	245		20.4	237	253	219	250	247	256	244	264	259	264	256	267	258
20.41	233	254	229	255	232	257	271	239	230	260	237		20.41	236	254	233	248	237	263	242	260	259	264	270	269	246
20.42	231	249	229	263	238	262	259	235	242	269	235		20.42	242	248	237	252	224	271	250	253	260	265	275	278	268
20.43	231	237	229	269	244	269	252	235	250	272	235		20.43	250	241	224	255	216	275	257	248	259	263	262	283	280
20.44	233	246	227	264	247	280	261	249	245	254	245		20.44	265	233	219	249	231	267	261	255	252	255	258	275	258
20.45	234	262	224	263	251	284	264	255	241	242	247		20.45	271	230	223	246	241	261	262	260	248	250	268	268	247
20.46	234	261	224	269	253	270	252	239	237	246	233		20.46	255	237	222	252	237	256	259	258	248	253	270	264	261
20.47	233	257	227	268	255	259	248	234	237	244	226		20.47	245	246	219	255	236	253	257	255	249	252	266	263	269
20.48	230	248	237	258	255	254	256	244	243	231	231		20.48	245	259	226	254	237	256	253	250	254	248	258	265	266
20.49	221	239	234	252	249	249	256	250	240	231	236		20.49	243	262	238	251	240	261	256	250	254	249	248	264	265
20.5	205	237	218	250	235	245	250	252	228	243	241		20.5	239	255	233	243	246	270	266	257	248	255	255	258	266
20.51	213	236	218	241	230	249	247	253	223	243	243		20.51	235	247	223	242	242	272	263	256	248	255	272	260	260
20.52	238	242	230	227	233	260	249	253	223	234	242		20.52	230	237	221	245	230	270	250	250	251	249	268	267	249
20.53	247	250	237	236	239	265	246	252	230	239	238		20.53	230	232	221	249	232	262	249	252	254	244	256	265	241
20.54	248	265	240	256	248	268	241	252	241	251	234		20.54	232	229	228	253	242	252	253	259	257	239	253	259	237
20.55	245	271	239	260	243	263	236	244	244	248	235		20.55	238	227	234	250	244	252	254	258	256	251	250	256	250
20.56	239	255	235	259	234	256	231	234	245	241	238		20.56	245	226	229	244	244	255	254	254	253	269	253	255	270
20.57	236	245	228	256	241	255	238	238	237	239	241		20.57	250	227	225	237	246	257	256	251	259	272	256	259	262
20.58	233	245	219	252	252	254	246	244	227	238	245		20.58	254	229	230	230	248	260	258	248	267	272	250	264	249
20.59	231	243	223	252	246	256	247	238	227	242	246		20.59	254	233	236	241	246	254	255	256	254	262	244	262	249
20.6	228	239	227	252	239	258	248	230	228	246	248		20.6	253	236	241	252	244	248	251	264	240	251	236	260	249
20.61	228	235	221	261	240	259	252	229	233	246	240		20.61	255	240	242	248	237	254	252	266	237	245	232	258	252
20.62	227	230	216	269	240	260	255	228	239	247	233		20.62	257	243	230	244	232	260	253	265	236	240	242	257	254
20.63	227	230	216	263	236	262	246	228	249	244	230		20.63	264	236	223	243	241	256	250	243	245	240	248	265	254
20.64	228	232	217	259	233	264	238	229	255	244	227		20.64	267	230	225	243	248	252	248	229	250	241	245	272	255
20.65	228	238	225	265	230	266	239	239	239	254	223		20.65	254	227	223	246	245	248	249	240	240	246	245	272	263
20.66	231	245	227	267	233	264	239	247	226	259	223		20.66	244	229	217	249	242	252	249	248	235	249	250	273	266
20.67	237	250	219	257	251	254	238	251	221	255	232		20.67	241	239	218	255	238	273	247	250	245	250	250	276	259
20.68	235	254	215	251	255	244	243	250	219	248	239		20.68	240	244	225	253	235	284	246	256	249	253	243	276	254
20.69	218	254	217	249	237	236	255	244	221	237	244		20.69	242	239	228	238	235	278	243	269	247	261	247	271	252
20.7	211	253	216	251	233	238	256	240	221	236	245		20.7	244	235	229	232	235	270	244	269	246	261	259	269	252
20.71	215	255	210	259	243	251	245	237	220	248	241		20.71	245	230	228	234	236	260	247	255	245	253	259	269	253
20.72	219	257	213	262	245	255	246	236	221	257	232		20.72	243	233	226	238	236	259	250	255	240	255	253	267	255
20.73	224	264	223	263	240	250	256	236	222	264	220		20.73	240	241	231	241	236	263	252	266	231	265	251	262	257
20.74	225	267	224	262	233	252	256	242	218	261	220		20.74	235	244	239	244	242	261	257	266	230	264	249	276	259
20.75	225	254	222	261	226	258	250	250	212	253	226		20.75	229	243	233	245	250	256	263	260	233	256	245	299	262
20.76	224	244	226	260	230	256	246	250	214	250	225		20.76	233	242	226	240	248	259	268	256	239	256	240	290	259
20.77	224	241	231	258	239	253	243	248	219	249	221		20.77	240	241	218	232	243	265	271	252	245	259	242	271	254
20.78	221	240	231	255	235	251	243	248	214	246	226		20.78	238	237	212	233	240	256	259	255	245	255	244	267	267
20.79	218	242	230	252	228	249	245	250	209	242	232		20.79	234	233	221	236	236	244	244	260	243	250	249	267	284
20.8	225	244	230	262	228	246	246	238	216	240	233		20.8	242	244	226	250	235	253	245	259	243	250	254	264	283
20.81	233	245	230	274	228	245	247	226	224	237	235		20.81	251	256	214	264	235	264	247	257	243	250	256	261	280
20.82	230	243	226	266	230	263	245	239	236	244	233		20.82	244	246	212	254	234	265	243	250	248	258	255	265	284
20.83	228	240	221	259	234	278	244	250	245	251	231		20.83	240	238	233	244	234	264	239	245	252	265	247	269	287
20.84	230	235	213	252	250	273	249	239	236	254	230		20.84	246	234	241	242	237	261	244	255	244	261	244	271	285
20.85	230	229	209	249	261	267	253	229	227	254	229		20.85	250	232	230	239	239	257	250	262	238	256	250	273	285
20.86	221	233	217	263	250	258	258	224	220	245	226		20.86	242	235	228	238	233	251	262	254	244	248	255	274	289
20.87	219	240	219	272	238	251	262	221	216	239	224		20.87	235	234	237	237	228	245	267	249	251	244	260	275	294
20.88	230	238	203	270	224	248	266	220	222	243	220		20.88	231	225	235	235	224	240	256	251	259	252	261	277	300
20.89	234	234	197	267	219	248	265	226	229	247	220		20.89	231	222	224	233	220	241	246	250	261	258	258	280	310
20.9	223	242	206	265	231	254	256	244	241	253	223		20.9	236	228	222	230	218	251	239	245	253	261	247	285	326
20.91	214	251	213	263	236	256	247	249	244	253	228		20.91	241	232	224	232	218	258	233	242	254	261	229	280	337
20.92	208	244	219	262	234	254	238	240	238	245	234		20.92	248	234	228	240	218	262	228	242	264	256	227	264	341
20.93	218	240	225	263	235	251	230	235	237	244	228		20.93	245	229	231	243	222	266	232	246	263	254	234	268	339
20.94	242	246	231	265	238	247	222	234	238	249	213		20.94	236	220	229	241	228	269	243	254	251	253	242	287	333
20.95	239	250	227	264	244	251	232	234	235	244	221		20.95	233	221	225	237	232	268	246	252	236	254	250	297	325
20.96	222	242	218	262	252	259	250	234	229	234	241		20.96	234	228	230	232	235	265	245	246	219	256	260	301	315
20.97	225	235	210	255	245	262	241	243	225	230	250		20.97	235	224	235	239	240	262	243	249	223	259	271	300	303
20.98	236	231	202	246	234	264	224	255	221	228	255		20.98	235	215	230	252	247	258	241	257	234	262	266	296	290
20.99	230	231	203	241	231	261	227	250	222	230	243		20.99	236	216	226	252	250	256	247	258	242	254	260	307	276
21	222	236	205	236	230	258	234	241	224	232	228		21	237	218	227	249	254	254	254	258	249	244	262	322	261
21.01	234	241	216	243	229	247	234	236	221	235	224		21.01	239	217	227	246	242	251	254	269	248	264	264	319	263
21.02	247	248	229	252	228	235	234	231	219	238	222		21.02	241	216	220	244	229	248	254	280	246	286	265	314	266
21.03	233	245	221	255	236	247	253	224	224	238	224		21.03	240	212	215	247	231	246	251	274	249	282	267	319	259
21.04	219	236	214	258	242	259	269	220	227	239	227		21.04	239	209	214	249	231	245	247	267	251	278	276	323	253
21.05	213	233	208	250	245	259	258	234	219	247	238		21.05	240	206	218	249	223	255	247	253	250	280	281	323	259
21.06	208	234	205	244	247	261	248	245	214	254	245		21.06	241	206	233	247	217	264	247	244	249	278	277	320	264
21.07	209	235	211	249	250	271	245	240	222	260	237		21.07	246	217	234	233	221	272	251	262	249	264	277	308	270
21.08	211	235	216	251	249	274	241	238	225	262	232		21.08	249	224	218	226	225	279	252	271	249	257	285	299	270
21.09	214	236	217	245	238	258	238	248	216	254	235		21.09	247	222	221	238	230	280	245	257	252	272	290	298	255
21.1	213	237	218	243	234	251	234	250	214	247	236		21.1	246	220	240	245	234	280	236	247	254	278	293	299	244
21.11	208	239	220	248	243	259	228	240	222	241	233		21.11	247	218	238	245	235	277	227	246	254	269	293	303	239
21.12	208	241	221	252	245	259	233	234	225	237	233		21.12	243	221	224	241	233	273	228	259	259	271	292	300	243
21.13	211	240	222	256	240	251	250	234	220	236	236		21.13	234	230	217	232	227	269	242	289	268	286	290	289	257
21.14	216	239	225	252	232	252	254	234	220	231	232		21.14	229	228	213	226	230	268	243	288	270	283	289	281	254
21.15	220	240	228	241	223	260	249	236	225	223	223		21.15	228	218	217	224	242	268	233	262	264	265	287	274	235
21.16	220	241	227	241	221	259	251	232	230	225	226		21.16	229	221	224	229	244	261	239	260	259	267	286	276	236
21.17	218	246	224	246	225	253	257	225	234	233	237		21.17	231	232	226	238	241	250	254	273	255	281	282	283	249
21.18	219	249	223	255	232	259	248	221	231	237	234		21.18	229	232	228	239	235	252	255	273	265	284	277	282	250
21.19	221	247	221	266	241	270	233	219	225	239	227		21.19	226	228	234	236	228	258	250	269	279	284	279	279	246
21.2	229	246	211	261	242	260	232	222	230	235	223		21.2	230	231	239	235	216	266	248	267	283	289	282	268	244
21.21	238	247	199	253	241	246	233	226	239	230	221		21.21	235	237	246	234	202	273	248	265	283	295	277	254	242
21.22	241	243	206	255	235	239	242	221	228	227	238		21.22	233	233	247	236	213	272	253	268	286	296	273	259	258
21.23	243	234	214	257	229	233	250	215	215	225	257		21.23	231	229	224	239	227	270	259	271	288	296	273	265	276
21.24	226	229	214	265	217	246	240	226	217	234	247		21.24	238	225	209	237	234	275	250	274	278	271	271	271	260
21.25	211	228	214	272	208	257	231	237	219	242	238		21.25	243	222	218	234	239	277	243	277	271	248	263	275	247
21.26	221	229	208	274	228	253	235	238	225	241	244		21.26	226	230	221	234	235	265	263	276	285	248	258	265	250
21.27	228	231	203	274	243	250	238	235	231	238	249		21.27	214	235	215	234	234	255	276	276	295	251	263	258	252
21.28	226	229	203	260	235	252	237	220	240	229	251		21.28	228	234	214	239	250	254	263	275	285	273	267	265	251
21.29	222	226	205	249	230	252	237	210	244	225	250		21.29	238	232	220	243	258	251	256	277	275	285	270	265	251
21.3	208	230	211	244	237	246	237	211	237	232	241		21.3	235	230	221	245	242	242	267	282	263	271	262	250	257
21.31	206	235	217	245	243	240	241	215	232	240	239		21.31	233	229	218	244	233	244	271	284	259	262	242	241	263
21.32	223	233	223	254	247	238	254	224	229	252	247		21.32	232	227	209	237	237	265	263	277	266	262	242	245	269
21.33	232	231	224	258	250	238	253	229	222	255	243		21.33	232	229	196	235	236	274	258	274	269	264	259	253	271
21.34	230	238	220	255	250	240	234	230	208	246	225		21.34	233	238	205	239	230	268	258	277	264	268	254	265	268
21.35	229	243	219	249	248	237	230	231	213	243	219		21.35	234	241	223	245	236	262	261	281	263	264	236	270	264
21.36	231	226	220	243	244	230	239	232	234	244	222		21.36	237	240	218	252	253	256	268	286	263	252	237	270	259
21.37	232	214	215	246	245	237	244	229	233	242	218		21.37	248	231	207	250	260	260	270	278	260	246	245	273	253
21.38	234	228	205	256	249	253	247	223	218	237	210		21.38	263	217	209	244	262	272	269	263	254	243	241	278	247
21.39	235	238	197	250	238	249	251	222	230	230	210		21.39	256	226	213	241	258	280	265	267	257	245	235	272	245
21.4	236	235	191	239	222	238	254	224	251	222	213		21.4	241	243	218	239	251	286	259	278	264	249	231	260	246
21.41	226	233	209	242	225	243	248	229	243	231	219		21.41	252	239	224	245	249	293	272	269	252	252	227	264	258
21.42	213	232	232	248	233	253	241	236	228	244	225		21.42	270	230	233	252	248	300	289	256	236	255	239	270	273
21.43	211	232	218	257	241	250	246	239	221	241	227		21.43	267	240	241	254	262	285	277	253	242	259	250	271	269
21.44	210	233	199	266	249	246	252	243	215	235	228		21.44	261	252	235	254	278	268	262	251	251	263	248	271	263
21.45	221	234	212	259	252	244	253	237	221	241	227		21.45	253	255	232	256	270	294	262	246	250	254	244	256	246
21.46	231	237	223	253	254	243	254	231	228	246	226		21.46	246	257	231	259	264	317	264	241	249	245	234	244	232
21.47	223	248	224	253	253	253	243	231	230	248	230		21.47	250	254	236	268	283	300	276	248	241	242	231	265	255
21.48	216	263	224	252	251	261	237	232	232	249	233		21.48	257	250	251	275	300	287	284	254	235	241	249	278	272
21.49	208	256	224	253	246	261	247	235	231	251	233		21.49	278	245	260	269	309	291	274	261	239	249	258	259	261
21.5	206	241	224	257	245	258	253	243	230	249	232		21.5	292	243	261	270	309	292	265	267	243	253	251	246	252
21.51	216	252	227	266	253	251	252	264	229	234	232		21.51	287	251	258	288	286	287	258	271	246	248	251	253	248
21.52	221	270	228	271	261	246	252	273	227	230	234		21.52	282	258	253	302	264	280	254	270	245	248	258	258	247
21.53	215	267	228	266	271	247	253	262	225	249	241		21.53	273	267	258	307	245	269	255	260	235	255	257	260	251
21.54	215	261	228	267	276	251	258	249	225	259	246		21.54	277	280	271	300	240	266	252	256	228	257	246	263	256
21.55	223	253	227	275	273	258	266	234	230	258	248		21.55	295	300	276	280	254	271	244	263	224	254	241	266	262
21.56	226	246	225	284	283	261	269	235	234	254	247		21.56	293	309	278	271	255	275	237	260	228	262	239	271	259
21.57	225	250	221	293	305	261	268	248	238	247	244		21.57	274	307	283	274	246	279	231	250	237	278	240	279	246
21.58	236	257	225	299	303	262	266	258	235	250	255		21.58	262	291	288	270	238	273	233	243	238	273	243	276	246
21.59	253	278	234	303	287	263	263	267	228	259	273		21.59	253	266	279	264	232	260	240	238	233	253	239	267	253
21.6	262	292	235	306	280	267	265	283	230	254	282		21.6	249	250	267	254	231	261	235	236	227	253	235	271	247
21.61	269	287	233	310	277	273	268	304	236	243	287		21.61	247	236	260	242	232	266	225	236	220	260	229	279	235
21.62	268	282	235	315	264	282	274	309	238	248	291		21.62	238	234	252	246	234	277	235	228	229	262	224	270	245
21.63	265	273	237	322	248	291	280	310	238	258	295		21.63	228	233	240	254	237	289	249	218	243	262	225	257	261
21.64	264	277	245	322	242	300	291	308	244	263	312		21.64	229	219	229	239	243	270	243	232	247	275	227	255	248
21.65	263	295	253	322	237	309	302	305	252	267	331		21.65	232	203	225	222	250	247	234	249	250	289	231	255	232
21.66	260	293	257	306	239	317	313	284	251	282	310		21.66	247	212	221	238	235	251	231	245	248	277	234	262	244
21.67	257	274	260	291	241	323	322	264	251	295	291		21.67	260	221	216	252	221	254	228	241	246	265	236	268	254
21.68	256	262	252	285	235	302	306	264	259	281	284		21.68	246	227	216	239	221	251	239	249	240	255	238	258	252
21.69	251	253	247	279	229	285	292	260	266	270	277		21.69	233	231	221	230	222	248	247	256	235	247	239	253	252
21.7	226	249	248	273	227	283	284	235	264	282	269		21.7	223	224	224	234	226	249	241	262	237	245	239	271	257
21.71	210	247	247	268	224	279	275	219	265	292	261		21.71	216	220	223	232	226	250	235	261	236	245	238	279	259
21.72	220	238	236	266	221	266	261	228	276	300	255		21.72	219	225	223	217	210	249	230	242	230	248	236	261	251
21.73	225	228	228	264	225	258	250	235	288	302	251		21.73	225	225	222	209	205	248	229	233	228	250	234	253	247
21.74	219	229	223	261	241	257	247	239	301	292	251		21.74	240	218	224	217	220	248	237	243	234	250	235	265	251
21.75	219	232	219	260	249	257	244	235	299	284	248		21.75	242	214	228	225	226	246	240	245	242	255	240	268	247
21.76	228	247	216	263	245	260	242	221	280	280	241		21.76	227	215	229	232	220	242	237	237	251	265	241	258	234
21.77	229	260	215	259	242	266	239	216	271	271	238		21.77	225	217	229	230	220	240	240	240	246	265	239	252	232
21.78	222	246	217	248	241	276	238	217	269	256	240		21.78	234	220	224	222	223	241	249	251	227	253	238	249	241
21.79	216	233	216	246	243	277	237	218	269	247	238		21.79	236	225	217	218	221	243	248	258	228	251	236	248	240
21.8	209	223	213	250	247	272	237	220	271	241	235		21.8	233	233	212	216	216	247	240	261	241	254	236	249	232
21.81	209	216	215	254	241	265	233	225	269	244	229		21.81	227	225	208	215	214	245	246	254	241	256	235	249	232
21.82	212	219	219	258	229	257	227	232	266	251	223		21.82	220	211	214	214	213	242	259	243	235	259	227	250	236
21.83	204	225	216	263	228	254	225	227	258	252	225		21.83	230	221	220	223	212	242	256	244	230	252	219	255	240
21.84	194	240	211	268	228	252	224	220	249	251	229		21.84	244	236	218	234	210	243	249	247	224	244	223	261	244
21.85	192	242	201	257	230	251	222	222	245	242	233		21.85	233	231	217	225	217	237	239	243	225	244	228	267	244
21.86	191	227	191	243	232	251	221	226	242	233	236		21.86	217	223	218	214	224	231	228	238	227	244	239	273	243
21.87	202	225	203	246	235	250	232	226	236	236	226		21.87	211	217	221	217	226	240	235	249	234	252	246	267	246
21.88	214	234	215	249	239	248	243	225	231	238	217		21.88	205	212	227	220	227	249	243	259	241	260	236	261	249
21.89	219	236	208	256	238	237	237	222	232	235	220		21.89	209	206	228	209	223	260	232	244	234	254	231	260	243
21.9	222	233	204	262	237	229	232	220	233	234	222		21.9	214	200	217	202	221	269	226	231	229	251	241	260	241
21.91	215	227	212	263	228	236	225	226	232	239	225		21.91	225	200	214	218	227	262	245	229	230	261	246	260	252
21.92	210	220	216	261	223	240	220	230	230	241	225		21.92	231	203	218	227	231	258	256	228	232	267	241	262	261
21.93	210	230	207	254	228	238	219	231	220	233	216		21.93	226	216	215	215	228	263	244	234	235	262	238	268	262
21.94	213	244	202	252	229	241	226	228	214	234	214		21.94	223	223	206	212	224	266	234	236	233	256	236	270	261
21.95	218	233	206	258	222	250	246	220	215	252	223		21.95	225	220	208	227	218	267	229	230	222	244	240	263	257
21.96	223	217	214	258	218	253	251	218	216	253	226		21.96	227	218	218	230	214	261	227	227	222	244	250	263	254
21.97	228	211	226	248	218	247	238	223	216	232	219		21.97	229	219	219	218	212	248	229	227	239	257	254	271	252
21.98	230	205	224	246	220	239	233	224	222	221	221		21.98	226	218	216	218	214	242	231	234	247	262	256	271	248
21.99	228	209	207	252	223	230	234	222	234	218	230		21.99	219	217	214	228	218	242	231	248	247	260	250	262	243
22	223	214	201	251	228	234	232	220	238	219	230		22	222	218	212	227	220	249	231	249	243	265	239	259	241
22.01	216	225	202	245	234	247	228	220	238	221	225		22.01	231	221	209	219	219	259	231	242	236	274	246	260	243
22.02	217	231	202	245	236	242	232	220	235	226	225		22.02	227	227	207	213	213	258	234	243	227	274	257	255	250
22.03	220	226	201	249	236	230	241	220	232	232	227		22.03	218	234	206	208	204	251	239	246	217	269	248	248	259
22.04	219	223	205	246	233	231	237	218	231	233	227		22.04	223	228	204	208	210	258	245	240	219	273	236	259	257
22.05	216	225	210	242	229	234	230	215	231	231	225		22.05	231	217	200	210	220	268	252	232	224	279	237	274	253
22.06	211	227	200	239	220	235	233	213	225	228	221		22.06	224	217	195	215	210	261	250	230	232	266	238	265	242
22.07	205	229	187	237	210	234	238	211	218	225	216		22.07	214	219	187	221	198	253	248	229	240	249	233	253	229
22.08	206	226	193	237	231	234	232	217	220	227	218		22.08	224	221	185	229	204	245	226	230	241	256	227	239	248
22.09	207	219	200	237	251	234	227	222	222	230	220		22.09	234	222	201	236	210	238	206	231	241	263	220	228	266
22.1	201	222	206	242	226	236	231	221	221	241	220		22.1	233	219	214	235	207	235	216	232	228	252	215	259	263
22.11	199	231	210	247	208	238	233	221	220	249	221		22.11	234	216	220	234	207	234	227	233	218	242	214	284	259
22.12	216	227	203	257	226	241	223	222	213	237	222		22.12	239	225	223	240	224	241	238	236	228	243	217	272	249
22.13	227	218	199	262	238	246	219	223	210	228	221		22.13	239	230	221	242	236	246	245	236	235	243	224	264	242
22.14	216	223	205	254	230	253	233	224	219	229	216		22.14	227	228	225	230	232	242	243	226	232	241	229	266	241
22.15	209	231	207	248	222	256	238	225	221	230	214		22.15	221	228	234	222	231	243	240	224	229	237	232	270	242
22.16	207	224	197	246	216	248	226	226	209	229	217		22.16	228	234	227	225	235	252	234	237	223	231	232	279	247
22.17	207	214	193	246	218	245	222	228	204	230	222		22.17	237	233	211	230	237	258	224	240	223	233	231	280	253
22.18	208	224	200	251	234	250	230	231	207	233	226		22.18	250	224	206	237	236	257	207	229	232	249	236	269	259
22.19	213	234	201	245	241	249	241	226	212	226	228		22.19	249	222	206	234	230	246	205	225	235	256	246	262	254
22.2	222	233	198	228	240	244	255	213	220	209	226		22.2	237	228	204	223	217	225	216	226	232	256	244	260	239
22.21	219	234	199	231	234	239	251	212	221	211	229		22.21	233	228	202	223	208	224	220	230	230	255	238	255	236
22.22	206	239	204	247	225	234	235	219	217	224	236		22.22	233	226	213	230	203	237	221	234	227	254	232	247	242
22.23	211	239	204	253	224	233	229	221	221	221	229		22.23	232	214	227	225	205	239	230	238	232	260	226	250	249
22.24	223	227	202	253	226	235	228	222	229	209	216		22.24	229	198	213	214	210	236	242	242	239	269	232	259	258
22.25	219	221	200	246	222	241	230	219	227	217	214		22.25	225	196	200	212	205	238	244	237	240	269	239	259	249
22.26	212	228	199	236	217	249	232	214	223	231	215		22.26	222	199	208	214	196	241	244	230	240	268	231	256	235
22.27	207	237	203	240	208	246	227	209	223	229	218		22.27	222	198	215	217	206	252	233	239	239	255	222	252	232
22.28	203	250	208	246	198	241	220	205	224	224	221		22.28	224	197	218	222	220	263	219	250	237	241	223	247	230
22.29	199	249	211	251	212	241	220	218	223	221	217		22.29	225	191	217	219	217	251	220	243	238	245	223	254	243
22.3	196	237	214	255	225	240	220	229	223	219	213		22.3	226	187	207	218	213	239	222	236	238	251	226	260	256
22.31	206	233	202	244	219	243	233	213	224	219	220		22.31	223	197	204	227	217	233	222	233	236	266	228	253	257
22.32	214	233	192	233	216	246	244	200	223	221	226		22.32	220	207	216	235	220	228	220	231	236	278	230	247	261
22.33	208	232	202	227	240	252	240	216	206	228	221		22.33	218	216	220	238	214	231	212	237	241	270	229	250	277
22.34	204	229	207	225	253	256	237	227	195	233	218		22.34	217	221	212	238	210	233	209	240	242	263	223	252	289
22.35	203	225	198	238	234	254	239	221	201	229	215		22.35	221	219	212	227	212	231	225	233	229	259	221	254	286
22.36	202	222	191	247	221	246	235	220	207	223	212		22.36	223	215	220	223	210	232	233	232	220	255	226	252	284
22.37	200	222	186	248	223	230	219	228	213	212	206		22.37	223	209	209	229	201	237	229	245	220	252	231	246	284
22.38	199	224	184	247	224	220	213	233	215	208	207		22.38	222	205	186	229	196	242	227	250	223	251	237	249	286
22.39	199	225	187	242	223	217	221	231	212	214	218		22.39	223	204	188	217	198	248	229	245	231	255	235	265	290
22.4	198	226	187	237	227	219	226	229	214	219	222		22.4	222	204	203	214	203	253	231	239	235	255	227	274	293
22.41	195	223	185	234	235	226	228	227	219	223	217		22.41	221	207	206	220	210	257	232	231	235	250	236	274	296
22.42	200	220	185	236	234	231	228	219	220	223	214		22.42	220	210	206	216	216	257	233	223	236	250	253	277	287
22.43	210	218	186	241	228	236	226	208	218	221	211		22.43	220	213	200	205	222	254	234	215	237	252	249	280	271
22.44	214	217	192	244	235	246	226	210	221	220	212		22.44	215	217	194	208	227	251	231	221	233	251	238	277	278
22.45	214	221	200	246	249	259	229	219	226	219	216		22.45	208	220	198	217	231	247	225	233	227	248	237	271	297
22.46	205	223	200	248	243	245	221	211	225	218	221		22.46	215	216	202	214	226	244	227	235	228	249	238	273	298
22.47	193	223	199	250	230	223	210	199	222	218	227		22.47	227	210	210	207	217	242	232	235	232	252	241	276	292
22.48	198	222	205	252	224	226	213	203	221	212	222		22.48	230	213	217	203	217	241	227	230	231	248	244	283	281
22.49	206	223	212	254	218	232	218	210	220	207	214		22.49	231	217	217	199	218	242	220	225	229	244	241	291	270
22.5	208	222	194	251	216	244	214	203	227	211	215		22.5	229	221	216	209	210	248	216	225	218	244	238	285	270
22.51	210	221	175	247	214	256	210	195	233	216	216		22.51	227	224	216	220	201	254	212	225	208	245	240	279	270
22.52	206	220	185	238	212	243	220	202	228	225	219		22.52	227	215	214	220	211	257	226	230	213	247	243	277	261
22.53	203	220	194	231	211	232	228	210	223	231	220		22.53	226	208	212	221	220	258	236	234	219	250	253	276	255
22.54	200	215	205	238	216	243	228	223	215	219	208		22.54	226	205	213	222	221	253	222	238	226	254	256	277	269
22.55	198	208	211	243	220	251	228	232	209	208	199		22.55	225	207	220	221	220	250	217	241	230	259	246	276	277
22.56	205	215	198	244	222	244	232	226	208	207	204		22.56	217	226	221	214	214	253	239	238	223	267	242	266	268
22.57	207	227	193	243	220	238	234	223	209	208	208		22.57	213	231	216	210	211	253	251	233	223	273	249	263	263
22.58	199	230	204	241	210	233	233	227	215	216	207		22.58	216	204	213	217	215	246	245	225	239	277	253	279	265
22.59	200	231	209	241	208	229	235	224	219	220	208		22.59	218	192	212	221	219	237	236	225	245	273	254	287	271
22.6	215	229	206	247	219	226	241	211	221	220	209		22.6	216	202	207	221	221	228	224	237	237	256	255	282	283
22.61	215	227	206	249	226	230	241	208	219	223	207		22.61	218	210	201	215	224	232	227	244	236	252	256	285	284
22.62	202	227	210	248	229	241	235	217	212	231	202		22.62	222	214	209	203	228	251	244	244	245	262	259	298	275
22.63	199	226	213	249	231	249	228	219	209	233	203		22.63	225	212	222	199	221	256	244	243	245	268	262	301	272
22.64	203	226	216	252	231	254	220	217	208	231	208		22.64	227	205	219	201	208	251	231	241	239	271	256	297	273
22.65	206	225	210	250	231	253	220	214	210	223	207		22.65	233	206	215	202	209	248	226	242	234	273	246	301	280
22.66	208	217	200	247	233	247	225	210	213	213	202		22.66	239	212	209	202	216	247	226	244	229	274	258	309	289
22.67	208	213	197	246	227	238	228	220	210	217	207		22.67	227	215	204	210	218	238	220	246	227	275	274	305	292
22.68	208	216	195	247	219	228	230	233	205	226	215		22.68	210	218	216	221	219	225	213	248	227	276	262	298	293
22.69	204	218	198	247	216	230	233	227	203	230	208		22.69	221	215	224	214	212	227	214	247	227	276	249	287	295
22.7	199	216	201	248	213	234	237	217	202	232	200		22.7	237	210	204	205	204	231	215	245	227	275	265	274	298
22.71	194	218	200	234	224	240	225	216	206	235	197		22.71	230	206	191	205	215	232	230	251	234	285	277	282	293
22.72	189	222	198	220	236	246	214	215	209	237	196		22.72	223	201	201	205	226	232	245	257	242	295	267	290	288
22.73	187	225	203	237	222	240	216	216	208	245	205		22.73	232	202	207	209	214	235	238	269	248	279	261	296	281
22.74	188	227	207	250	209	235	219	218	208	250	213		22.74	238	203	202	213	204	237	232	278	252	265	274	301	276
22.75	200	233	200	234	208	238	221	222	210	235	212		22.75	214	206	202	216	205	242	229	267	240	262	280	299	278
22.76	210	239	194	222	208	239	222	222	211	222	210		22.76	197	209	210	219	207	245	226	258	236	261	270	299	283
22.77	207	227	191	225	217	233	216	210	209	220	202		22.77	207	210	211	219	212	245	226	257	259	269	264	305	295
22.78	208	210	190	228	225	229	215	205	206	221	196		22.78	215	210	204	220	216	246	227	257	273	277	261	305	306
22.79	217	221	192	231	231	233	223	215	203	230	194		22.79	217	207	203	220	218	249	229	256	268	284	258	294	314
22.8	223	237	197	240	230	235	224	220	201	234	195		22.8	217	201	207	221	215	251	236	259	261	289	254	289	317
22.81	225	230	206	258	219	235	213	216	198	229	201		22.81	215	190	204	225	206	252	250	268	252	289	260	294	313
22.82	218	223	207	255	217	237	213	216	201	227	209		22.82	214	187	196	227	203	250	254	269	255	286	272	297	313
22.83	201	232	199	232	224	242	224	219	208	227	217		22.83	217	192	192	227	208	245	248	263	270	280	266	298	318
22.84	199	238	199	220	230	243	230	216	213	220	214		22.84	215	196	190	229	208	247	242	262	277	285	251	298	320
22.85	206	214	205	217	235	240	232	208	216	209	202		22.85	212	199	197	232	205	255	238	264	276	298	260	298	320
22.86	204	197	205	226	231	241	230	210	213	212	207		22.86	213	204	207	230	203	255	241	262	271	300	277	299	338
22.87	197	207	203	241	222	245	227	218	205	223	219		22.87	216	211	220	225	203	252	248	257	264	296	283	300	365
22.88	195	215	198	245	227	241	223	221	206	230	213		22.88	224	212	232	226	212	254	257	267	259	287	287	304	375
22.89	196	217	191	246	236	234	218	223	209	235	202		22.89	235	213	223	229	225	258	268	283	254	275	299	309	378
22.9	202	217	193	244	228	240	218	217	207	222	203		22.9	234	215	214	229	227	259	255	274	260	278	312	309	410
22.91	210	215	197	242	217	248	218	211	204	206	205		22.91	231	218	206	228	227	258	238	262	269	284	295	309	447
22.92	222	214	198	240	224	249	222	205	202	219	208		22.92	231	213	203	229	227	259	242	263	271	296	281	322	465
22.93	233	217	199	239	231	251	226	200	200	234	212		22.93	231	208	211	231	228	260	247	266	273	307	289	336	482
22.94	218	215	200	250	221	246	223	210	201	224	216		22.94	226	209	215	228	228	258	244	273	276	302	294	346	518
22.95	203	212	201	258	213	244	220	219	201	216	220		22.95	222	210	207	226	228	258	242	278	277	299	287	355	555
22.96	194	213	201	246	213	254	224	216	199	221	216		22.96	229	211	202	227	220	268	238	268	266	313	281	351	603
22.97	190	216	200	236	216	260	228	215	198	222	212		22.97	233	212	203	229	216	275	239	261	259	320	276	351	655
22.98	205	224	198	230	225	248	228	224	200	211	207		22.98	223	214	204	233	226	268	259	270	268	294	276	366	723
22.99	215	235	196	228	229	245	227	230	200	206	206		22.99	222	215	204	236	235	265	272	277	272	285	283	378	798
23	218	234	195	238	225	262	222	227	195	219	212		23	244	214	209	237	238	270	269	280	265	318	295	383	889
23.01	217	231	194	241	224	268	222	227	196	225	213		23.01	249	216	218	235	237	274	266	281	265	334	312	401	976
23.02	211	231	193	235	230	253	230	232	206	222	206		23.02	229	220	219	225	229	276	260	282	274	324	321	441	1055
23.03	206	231	192	236	230	246	234	227	216	220	209		23.03	223	218	218	223	227	275	252	284	272	322	325	466	1139
23.04	204	226	192	245	224	245	232	214	225	219	225		23.04	232	207	215	229	233	271	241	290	260	329	337	475	1229
23.05	203	222	192	245	227	246	226	218	224	226	231		23.05	240	205	211	243	237	269	244	293	260	348	354	503	1349
23.06	203	229	191	238	236	247	217	236	214	238	230		23.06	247	209	216	262	239	268	259	295	271	376	357	545	1493
23.07	197	233	199	245	235	246	221	233	210	246	232		23.07	249	227	224	262	238	265	261	299	280	391	354	576	1694
23.08	188	223	210	258	229	245	232	221	209	251	236		23.08	247	252	227	252	236	260	258	304	288	401	363	601	1926
23.09	195	222	210	264	232	253	231	223	214	243	230		23.09	255	252	230	249	242	266	259	295	285	421	374	647	2180
23.1	208	244	205	268	238	263	225	230	221	231	220		23.1	266	244	235	250	250	274	261	280	277	445	404	700	2441
23.11	213	249	201	271	245	257	235	229	217	240	222		23.11	256	242	239	252	244	271	263	293	284	463	434	730	2838
23.12	217	229	197	274	253	247	248	226	211	254	227		23.12	243	240	242	256	236	264	264	310	294	479	437	756	3261
23.13	220	223	211	284	254	258	241	230	217	240	234		23.13	249	238	244	265	241	257	260	313	306	482	442	844	3803
23.14	223	232	226	294	255	270	233	236	224	225	241		23.14	258	236	244	274	247	251	257	314	319	485	467	937	4361
23.15	227	240	221	272	248	270	235	247	224	231	232		23.15	254	236	243	266	249	272	272	319	332	525	498	1036	5333
23.16	230	247	217	255	243	268	236	257	223	235	224		23.16	250	236	239	257	251	288	285	323	343	564	548	1137	6324
23.17	223	249	213	267	253	257	234	261	208	230	227		23.17	251	234	235	246	257	273	277	325	345	587	594	1248	7478
23.18	218	247	211	275	259	250	235	264	198	228	230		23.18	252	232	230	238	258	265	272	332	349	617	629	1371	8515
23.19	220	255	212	264	255	261	248	264	206	236	230		23.19	251	232	227	237	244	286	279	361	358	674	671	1543	9079
23.2	222	266	212	257	252	266	254	266	213	243	234		23.2	252	233	226	236	235	300	281	387	374	728	723	1730	9185
23.21	226	256	211	262	251	258	240	272	217	246	245		23.21	260	238	225	235	238	296	269	404	411	772	791	1953	8155
23.22	230	243	211	260	247	253	231	272	216	250	252		23.22	261	243	224	235	241	295	264	419	440	845	877	2200	7197
23.23	231	249	212	248	237	256	230	264	208	255	254		23.23	251	246	229	236	245	300	272	428	457	968	961	2486	6357
23.24	228	258	216	248	234	255	230	258	213	257	248		23.24	245	247	238	236	249	297	277	447	476	1075	1046	2828	5724
23.25	220	254	225	261	239	248	231	256	230	256	235		23.25	243	247	243	233	254	284	278	476	497	1165	1167	3237	5325
23.26	218	250	228	270	241	250	242	256	232	255	231		23.26	240	245	246	238	252	275	290	507	520	1290	1307	3641	4656
23.27	222	251	226	275	242	258	259	259	220	255	234		23.27	235	241	245	248	245	270	310	540	544	1441	1452	4042	3772
23.28	225	252	221	269	248	269	261	254	219	254	240		23.28	233	246	244	250	246	273	311	584	589	1586	1597	4510	2934
23.29	227	251	214	256	258	281	255	246	224	253	249		23.29	233	256	244	249	252	280	300	635	645	1728	1797	5015	2120
23.3	217	252	223	257	255	274	254	243	233	253	248		23.3	243	255	245	249	253	281	299	693	714	1892	2009	5352	1662
23.31	202	260	237	264	247	261	255	242	244	253	244		23.31	256	251	235	251	253	280	301	754	788	2064	2309	5630	1330
23.32	211	261	235	271	243	261	254	245	249	252	241		23.32	254	245	228	249	252	281	326	802	865	2237	2617	5828	1129
23.33	224	251	229	278	239	262	252	250	252	251	238		23.33	250	239	241	248	252	281	356	849	943	2410	2869	6008	954
23.34	232	245	221	277	249	266	256	246	257	244	241		23.34	247	231	249	249	244	294	357	920	1051	2597	3127	6021	846
23.35	241	243	212	276	260	269	260	242	261	237	245		23.35	244	223	235	251	236	308	356	993	1162	2784	3444	6017	744
23.36	231	240	223	275	249	270	255	256	250	250	248		23.36	245	234	229	265	254	297	376	1083	1213	2892	3747	5870	682
23.37	222	235	233	272	240	271	251	269	240	261	252		23.37	245	243	244	277	269	289	395	1176	1276	3004	3992	5700	621
23.38	217	233	229	256	250	267	254	259	237	257	250		23.38	245	236	254	266	265	302	413	1295	1444	3154	4230	5322	572
23.39	216	233	226	247	258	264	256	251	233	255	250		23.39	247	231	255	259	264	314	432	1414	1605	3284	4450	4946	526
23.4	233	243	230	268	262	263	256	250	226	259	253		23.4	253	235	253	269	276	316	456	1530	1732	3330	4644	4574	492
23.41	239	256	233	280	261	266	257	252	223	259	253		23.41	255	242	245	273	288	322	479	1646	1856	3386	4792	4174	455
23.42	218	254	237	268	248	275	261	258	231	251	247		23.42	248	259	245	260	299	337	500	1762	1971	3470	4872	3699	410
23.43	209	250	235	257	246	276	263	259	239	248	248		23.43	242	268	251	254	304	345	521	1888	2109	3549	4872	3239	376
23.44	220	247	224	249	261	263	263	252	245	252	260		23.44	239	263	245	259	299	339	543	2034	2287	3618	4851	2805	360
23.45	225	244	223	250	262	264	264	248	251	254	264		23.45	242	256	233	269	301	345	582	2186	2441	3664	4813	2397	348
23.46	225	245	234	261	245	281	268	246	258	255	259		23.46	253	247	245	286	310	365	642	2348	2568	3682	4742	2022	341
23.47	225	245	234	269	245	282	266	254	262	253	258		23.47	258	249	267	286	323	387	705	2503	2716	3715	4652	1719	339
23.48	226	245	225	275	259	270	259	269	263	249	260		23.48	258	260	260	273	338	409	771	2653	2882	3759	4461	1477	341
23.49	228	247	217	281	268	275	252	272	257	248	255		23.49	260	264	248	286	361	426	826	2821	3027	3775	4233	1274	333
23.5	229	253	210	286	275	291	245	267	246	248	246		23.5	263	264	254	312	389	441	876	3000	3160	3776	4009	1095	319
23.51	245	255	215	280	284	293	255	259	243	253	244		23.51	270	262	261	313	405	475	968	3211	3295	3736	3787	940	309
23.52	266	248	226	269	295	288	271	249	243	260	246		23.52	279	259	267	305	417	515	1075	3435	3431	3682	3462	795	299
23.53	256	242	231	280	297	294	261	255	242	267	244		23.53	289	277	275	324	448	531	1166	3583	3553	3587	3127	716	307
23.54	239	239	234	297	298	301	246	264	242	273	241		23.54	299	300	289	349	483	542	1252	3714	3673	3482	2861	650	320
23.55	241	242	228	291	292	293	264	269	243	274	252		23.55	302	319	302	361	525	589	1369	3861	3726	3317	2592	600	310
23.56	245	253	220	284	286	284	286	273	245	275	264		23.56	304	339	311	370	568	641	1489	4010	3773	3146	2291	551	297
23.57	246	258	229	289	283	278	270	267	248	256	272		23.57	313	323	319	399	601	687	1607	4143	3844	2884	2000	507	280
23.58	246	258	238	295	283	274	255	263	250	240	279		23.58	323	311	326	428	636	734	1731	4268	3907	2623	1746	465	266
23.59	247	260	243	310	310	282	250	288	249	249	277		23.59	342	342	342	470	689	789	1916	4296	3894	2371	1515	437	278
23.6	249	263	247	320	333	289	249	307	249	258	277		23.6	360	371	372	508	746	853	2107	4320	3873	2122	1346	409	285
23.61	261	270	244	307	337	293	265	305	255	264	290		23.61	373	388	394	531	823	958	2324	4326	3818	1882	1180	380	270
23.62	270	279	243	299	340	299	283	307	258	269	299		23.62	388	411	408	562	897	1061	2546	4314	3744	1655	1017	358	259
23.63	272	289	247	303	340	308	305	321	249	273	295		23.63	413	450	435	615	962	1162	2777	4252	3616	1462	882	357	263
23.64	275	299	255	309	360	318	318	329	249	273	299		23.64	439	485	473	665	1045	1278	2995	4162	3502	1272	781	357	266
23.65	279	302	268	322	414	331	316	328	264	267	318		23.65	464	513	510	707	1163	1417	3188	4024	3411	1084	696	362	270
23.66	293	304	273	338	451	337	314	336	267	270	329		23.66	495	547	547	755	1294	1556	3393	3874	3287	932	623	347	270
23.67	320	313	265	359	467	334	315	356	256	287	332		23.67	533	587	583	807	1439	1692	3615	3709	3122	823	560	307	265
23.68	344	323	275	373	496	349	318	379	248	298	345		23.68	577	645	619	872	1613	1890	3798	3469	2954	729	504	298	261
23.69	366	342	299	381	537	377	324	404	243	305	368		23.69	625	716	692	948	1812	2140	3950	3165	2784	646	467	314	258
23.7	388	360	316	403	577	394	340	425	255	313	378		23.7	684	800	773	1043	2002	2391	4122	2915	2609	589	439	308	258
23.71	409	373	329	434	617	403	361	445	278	322	379		23.71	750	892	842	1148	2188	2643	4307	2696	2430	546	405	288	259
23.72	416	388	344	467	671	427	380	482	282	331	414		23.72	837	966	910	1293	2495	2947	4329	2451	2269	514	370	287	268
23.73	416	413	360	501	731	456	398	526	281	341	461		23.73	932	1033	1021	1452	2848	3271	4289	2197	2113	485	361	294	281
23.74	461	439	395	546	803	488	426	574	304	357	497		23.74	1031	1138	1134	1636	3241	3619	4281	1964	1888	462	354	293	268
23.75	517	464	434	593	878	521	455	622	332	376	530		23.75	1130	1251	1270	1826	3644	3974	4280	1736	1646	440	340	291	248
23.76	554	495	456	643	954	556	493	681	334	394	585		23.76	1251	1386	1410	2066	4101	4369	4192	1535	1469	404	326	294	255
23.77	589	533	477	693	1030	590	533	742	333	412	642		23.77	1375	1522	1574	2311	4564	4770	4093	1337	1299	367	326	299	266
23.78	662	577	533	769	1141	632	573	799	344	444	699		23.78	1601	1753	1751	2642	5031	5022	3904	1183	1151	355	322	285	266
23.79	735	625	586	844	1258	672	611	860	357	476	759		23.79	1834	1988	1969	2992	5483	5256	3709	1030	1011	345	304	272	267
23.8	795	684	614	905	1436	698	638	973	373	490	843		23.8	2138	2270	2234	3542	5768	5300	3445	895	955	341	289	282	277
23.81	865	750	645	978	1628	732	671	1082	392	509	927		23.81	2464	2578	2584	4107	6002	5302	3182	768	890	337	284	288	282
23.82	980	837	696	1105	1885	806	742	1179	421	556	1012		23.82	2897	3016	2974	4737	5993	5094	2922	682	779	327	280	272	263
23.83	1089	932	757	1244	2162	890	815	1290	450	599	1109		23.83	3397	3500	3414	5403	5899	4870	2658	608	678	317	276	263	250
23.84	1183	1031	848	1417	2494	1004	896	1445	474	628	1241		23.84	4088	4114	3990	6170	5567	4596	2381	572	609	303	274	271	253
23.85	1310	1130	946	1608	2882	1107	982	1630	509	666	1372		23.85	4851	4856	4684	6824	5195	4283	2115	533	547	293	273	279	255
23.86	1499	1251	1061	1831	3371	1189	1080	1871	565	721	1502		23.86	5747	5837	5369	7269	4748	3898	1870	489	499	288	273	284	254
23.87	1703	1375	1189	2094	3945	1308	1196	2131	612	788	1673		23.87	6466	6812	6048	7373	4265	3512	1643	450	467	292	274	280	255
23.88	1927	1601	1334	2411	4625	1474	1336	2414	648	869	1897		23.88	6961	7778	6604	7046	3736	3126	1440	419	457	305	273	264	258
23.89	2181	1834	1501	2833	5328	1682	1492	2768	691	953	2162		23.89	6831	8217	7110	6540	3273	2732	1271	393	427	301	272	256	257
23.9	2460	2138	1688	3348	6052	1929	1661	3185	741	1040	2464		23.9	6152	8190	7187	5875	2866	2330	1133	373	381	282	266	255	254
23.91	2873	2464	1906	3972	6554	2215	1900	3664	816	1152	2846		23.91	5429	7529	7157	5267	2421	1991	998	360	371	279	259	260	253
23.92	3367	2897	2144	4664	6922	2524	2181	4182	907	1279	3278		23.92	4679	6483	6529	4692	1954	1689	865	352	382	286	259	267	256
23.93	3914	3397	2508	5442	6704	2906	2507	4823	997	1426	3844		23.93	4266	5721	5829	4160	1613	1454	756	335	362	278	261	268	258
23.94	4482	4088	2923	6257	6250	3316	2851	5514	1088	1581	4466		23.94	3990	5073	5190	3645	1324	1246	656	315	331	265	245	267	261
23.95	5093	4851	3417	6756	5608	3840	3337	6295	1238	1794	5380		23.95	3466	4624	4561	3028	1128	1066	605	313	327	271	226	262	259
23.96	5714	5747	3930	7178	4921	4392	3859	7100	1403	2022	6366		23.96	2881	4223	4052	2387	954	894	565	315	328	281	242	257	256
23.97	6140	6466	4479	6966	4483	4985	4474	7732	1560	2333	7616		23.97	2245	3467	3523	1931	835	803	514	313	299	281	257	259	247
23.98	6543	6961	5032	6678	4076	5582	5100	8343	1716	2654	8898		23.98	1603	2667	2893	1497	722	721	462	311	266	280	250	261	237
23.99	6328	6831	5421	6064	3513	6068	5706	8100	1955	3077	9289		23.99	1233	2031	2298	1214	632	665	433	293	283	269	243	255	249
24	6072	6152	5795	5448	2945	6526	6297	7802	2200	3512	9558		24	886	1424	1807	945	547	608	404	275	298	259	235	248	259
24.01	5438	5429	6009	4863	2353	6634	6709	7001	2514	4085	8464		24.01	772	1132	1384	828	527	534	381	271	280	258	228	245	240
24.02	4815	4679	6155	4284	1790	6657	7078	6225	2851	4682	7393		24.02	667	870	1090	718	502	468	358	267	266	257	225	243	226
24.03	4244	4266	5952	3739	1372	6238	7231	5576	3308	5399	6440		24.03	611	763	869	642	455	441	346	267	270	258	226	247	240
24.04	3696	3990	5657	3191	1021	5773	7238	4935	3785	6037	5641		24.04	556	666	742	575	412	419	331	267	270	260	232	252	249
24.05	3215	3466	5089	2636	867	5173	6816	4317	4322	6437	5294		24.05	508	597	648	534	381	412	310	270	254	268	236	259	244
24.06	2722	2881	4526	2110	735	4594	6307	3680	4858	6796	4793		24.06	469	536	583	499	358	395	295	270	245	273	237	264	237
24.07	2207	2245	3970	1641	643	4054	5630	3006	5394	7077	3995		24.07	448	490	537	477	351	359	294	266	248	273	239	266	229
24.08	1730	1603	3468	1266	576	3517	4987	2381	5908	7160	3154		24.08	424	447	503	452	344	336	289	262	249	270	241	264	234
24.09	1303	1233	3036	1013	539	2985	4388	1820	6392	6986	2254		24.09	396	407	466	422	338	330	281	260	251	264	243	260	255
24.1	994	886	2576	834	494	2454	3809	1417	6702	6613	1624		24.1	369	376	427	395	324	321	273	253	250	259	244	257	261
24.11	793	772	2090	723	442	1926	3248	1158	6852	6060	1239		24.11	344	352	412	370	301	310	264	243	248	254	241	255	253
24.12	658	667	1688	640	411	1539	2685	969	6914	5406	1015		24.12	332	342	403	351	284	304	270	240	247	251	235	253	248
24.13	565	611	1338	576	394	1240	2119	825	6919	4689	895		24.13	327	340	367	333	270	301	285	241	248	248	226	251	245
24.14	512	556	1076	532	369	1006	1693	724	6572	4064	791		24.14	309	319	327	318	262	294	280	248	246	251	216	253	240
24.15	475	508	850	495	341	800	1325	641	6076	3477	695		24.15	284	290	320	304	255	285	265	258	244	256	224	258	234
24.16	441	469	717	451	322	723	1079	585	5436	2973	642		24.16	281	276	315	299	259	284	260	261	242	254	235	250	242
24.17	407	448	608	404	306	680	864	536	4759	2490	600		24.17	283	266	306	295	266	285	257	262	241	250	238	239	253
24.18	380	424	552	389	309	615	757	500	4186	2014	568		24.18	271	266	295	297	254	281	257	245	243	249	239	242	255
24.19	354	396	503	377	314	548	665	466	3626	1539	537		24.19	259	267	274	300	240	277	258	225	245	248	226	247	254
24.2	340	369	476	353	305	503	609	418	3082	1244	500		24.2	257	264	257	280	245	289	260	241	238	244	214	238	246
24.21	326	344	449	329	296	460	555	372	2544	965	466		24.21	256	261	254	261	249	299	261	256	232	240	217	230	237
24.22	318	332	416	321	280	439	512	372	2092	847	459		24.22	250	256	251	256	238	280	247	250	232	244	222	236	231
24.23	307	327	386	313	267	415	470	369	1658	738	452		24.23	246	250	248	251	230	265	236	246	232	247	232	243	225
24.24	286	309	368	304	265	381	432	345	1325	683	443		24.24	253	237	245	247	232	269	242	253	228	246	237	246	225
24.25	268	284	350	298	261	355	400	327	1040	629	430		24.25	257	230	243	245	234	270	246	255	223	244	229	249	226
24.26	265	281	327	299	253	354	388	327	900	574	405		24.26	248	241	242	254	234	263	244	242	216	242	227	250	229
24.27	260	283	307	295	251	349	370	321	776	534	387		24.27	243	247	243	256	234	259	244	235	212	242	232	247	231
24.28	255	271	293	280	263	340	338	302	684	524	383		24.28	243	244	240	246	233	263	246	241	217	247	234	236	230
24.29	247	259	279	274	266	326	319	288	610	502	372		24.29	241	239	235	238	231	262	244	246	223	248	235	237	234
24.3	237	257	264	279	256	307	316	281	560	464	348		24.3	235	231	225	233	228	252	238	249	228	246	230	253	244
24.31	226	256	251	274	253	297	308	271	528	441	325		24.31	239	230	214	236	230	248	242	246	230	243	223	257	247
24.32	215	250	240	259	256	297	293	260	514	434	303		24.32	253	236	226	247	237	250	255	235	228	239	234	248	245
24.33	210	246	236	257	251	301	287	262	500	424	298		24.33	255	238	244	250	234	251	250	235	231	244	253	245	241
24.34	210	253	237	264	241	308	288	273	487	414	302		24.34	251	238	240	247	226	250	233	242	239	254	233	246	237
24.35	216	257	238	270	246	298	282	273	461	398	298		24.35	245	243	234	244	220	249	226	239	234	246	203	248	233
24.36	224	248	239	275	257	280	274	268	429	380	290		24.36	238	251	220	240	216	248	225	231	223	230	207	249	229
24.37	226	243	244	269	262	278	270	261	415	374	284		24.37	238	236	206	228	215	249	230	232	220	232	217	242	231
24.38	226	243	251	260	264	279	268	254	405	372	278		24.38	240	216	199	215	215	252	237	237	220	238	213	233	234
24.39	224	241	236	270	246	287	264	256	393	354	272		24.39	237	221	196	214	217	243	242	240	218	237	209	232	229
24.4	223	235	219	282	224	295	259	258	381	334	266		24.4	233	230	215	216	220	233	247	243	215	234	224	232	222
24.41	210	239	228	276	232	274	258	246	373	333	253		24.41	232	227	228	230	229	241	241	234	216	231	237	236	238
24.42	198	253	237	270	242	252	256	234	365	332	240		24.42	232	224	219	244	238	248	234	225	218	229	232	241	252
24.43	208	255	229	262	251	253	253	244	343	308	240		24.43	233	222	215	233	238	239	231	227	211	242	227	245	239
24.44	216	251	221	256	259	254	249	252	322	287	241		24.44	235	220	222	226	237	234	228	229	206	251	216	250	229
24.45	214	245	217	261	259	255	239	246	312	285	247		24.45	239	216	223	235	223	245	228	230	216	234	213	254	231
24.46	211	238	217	262	256	254	234	242	306	285	250		24.46	239	210	219	242	210	252	228	234	224	224	225	256	232
24.47	208	238	227	245	244	247	243	242	311	288	244		24.47	227	201	214	238	203	244	230	246	222	233	232	248	230
24.48	205	240	233	237	239	243	246	240	309	287	240		24.48	220	195	211	234	204	238	228	248	219	236	233	242	230
24.49	202	237	235	249	250	246	234	234	289	279	241		24.49	223	195	209	231	219	236	219	232	213	225	231	243	231
24.5	207	233	230	254	251	253	226	227	275	276	238		24.5	225	202	209	225	223	234	217	225	210	219	227	240	233
24.51	222	232	216	252	237	265	224	219	267	278	231		24.51	226	217	212	214	212	233	225	232	214	219	221	234	235
24.52	221	232	209	247	232	270	228	220	260	273	232		24.52	229	225	216	206	212	232	228	229	214	220	214	233	238
24.53	203	233	206	239	234	266	239	229	252	262	240		24.53	232	226	218	203	220	232	225	217	211	221	223	238	244
24.54	200	235	207	233	234	266	240	233	250	256	249		24.54	237	219	220	202	222	240	225	217	213	230	240	244	240
24.55	208	239	210	228	231	269	233	233	252	252	259		24.55	243	208	217	202	220	253	226	223	219	245	235	252	231
24.56	205	239	207	230	229	269	230	229	249	254	257		24.56	240	212	215	205	211	249	230	222	218	243	224	248	232
24.57	198	227	202	234	227	268	229	223	243	259	251		24.57	232	222	213	210	199	237	234	219	216	233	221	238	238
24.58	196	220	200	245	225	258	231	222	239	255	243		24.58	227	213	212	220	200	233	228	222	219	222	220	239	253
24.59	195	223	199	256	221	244	234	223	236	248	236		24.59	223	199	217	231	204	231	220	227	225	210	223	243	270
24.6	185	225	206	248	222	253	233	230	229	244	236		24.6	222	211	220	223	213	241	219	224	230	217	226	247	259
24.61	173	226	214	237	222	265	232	238	221	240	237		24.61	221	227	213	213	223	252	220	219	235	227	230	252	243
24.62	185	229	210	233	216	257	227	234	230	237	237		24.62	222	226	206	213	214	255	217	220	219	228	232	262	232
24.63	196	232	204	231	209	250	222	230	239	235	237		24.63	223	224	201	214	204	258	214	221	203	228	221	271	222
24.64	192	237	188	241	217	260	227	229	234	240	241		24.64	221	215	199	207	197	244	212	230	214	210	212	256	231
24.65	189	243	173	249	223	267	231	228	230	245	246		24.65	219	207	204	203	193	231	212	237	223	197	212	244	241
24.66	200	240	173	249	217	245	224	228	227	243	248		24.66	219	204	207	217	199	229	214	223	215	218	213	242	249
24.67	207	232	174	248	217	232	222	230	230	241	251		24.67	218	203	209	227	203	229	218	213	210	234	218	244	252
24.68	200	227	177	241	233	247	236	233	248	236	259		24.68	219	207	212	225	201	234	233	215	212	238	218	260	234
24.69	193	223	180	237	243	255	242	233	262	236	266		24.69	220	209	219	226	201	235	238	217	216	240	210	267	222
24.7	184	222	184	239	243	251	233	226	263	246	273		24.7	222	209	215	234	206	227	225	219	224	239	210	254	222
24.71	181	221	190	240	239	248	223	219	259	254	272		24.71	219	208	204	234	209	228	218	219	226	237	219	244	226
24.72	187	222	200	239	231	249	213	213	246	261	261		24.72	207	206	210	223	209	241	220	215	216	233	224	236	236
24.73	191	223	201	240	227	256	215	212	244	266	259		24.73	206	204	225	215	209	241	217	218	215	234	226	239	242
24.74	192	221	193	245	226	270	229	215	251	269	266		24.74	216	201	213	208	209	226	209	226	222	239	217	251	243
24.75	193	219	186	249	223	273	228	212	246	264	271		24.75	221	199	191	206	208	229	212	224	222	237	203	251	240
24.76	193	219	178	253	219	268	217	206	232	254	275		24.76	223	197	194	207	206	242	223	213	216	231	207	243	233
24.77	197	218	183	242	217	254	214	215	232	264	269		24.77	221	198	201	200	209	251	214	212	220	229	217	238	227
24.78	204	219	192	225	215	236	214	231	239	284	258		24.78	218	200	208	189	212	256	195	216	228	231	223	235	220
24.79	196	220	190	227	215	235	217	230	246	280	259		24.79	216	199	214	188	209	249	202	221	223	228	229	234	210
24.8	185	222	184	233	215	240	221	224	254	270	263		24.8	215	196	219	190	204	238	216	225	214	224	223	234	200
24.81	192	219	189	230	220	235	215	222	253	270	259		24.81	210	199	221	194	203	234	221	226	207	224	216	238	213
24.82	202	207	195	225	225	228	207	221	250	272	254		24.82	204	202	206	199	203	232	225	226	201	225	225	243	229
24.83	195	206	192	229	235	233	215	214	250	273	246		24.83	213	204	196	206	197	216	217	227	204	222	231	244	224
24.84	189	216	188	233	244	238	223	208	250	274	237		24.84	223	205	200	214	191	201	209	229	207	218	214	244	219
24.85	192	221	191	227	236	239	214	215	251	272	232		24.85	214	205	204	215	198	213	224	230	220	225	204	237	227
24.86	195	223	194	222	227	240	207	221	251	270	228		24.86	205	204	209	215	204	224	236	230	228	231	220	233	234
24.87	196	221	193	226	219	248	213	211	245	274	231		24.87	202	202	206	201	204	224	229	219	213	229	227	242	234
24.88	194	218	189	230	214	250	216	202	242	275	234		24.88	202	199	193	192	203	223	222	212	202	229	216	246	233
24.89	180	216	178	233	220	229	207	199	253	267	232		24.89	215	188	190	201	202	219	215	220	210	234	213	230	225
24.9	173	215	172	232	224	220	201	199	259	264	226		24.9	223	185	200	205	203	219	216	223	217	237	220	225	221
24.91	184	210	178	221	224	238	199	206	256	274	209		24.91	223	196	201	198	209	227	235	217	222	232	225	243	224
24.92	191	204	181	217	223	245	199	210	255	270	205		24.92	218	203	195	195	208	231	241	217	223	231	227	250	223
24.93	195	213	183	222	223	236	203	207	260	245	220		24.93	207	204	195	198	197	231	230	226	219	235	225	239	216
24.94	199	223	188	225	228	234	207	211	253	238	219		24.94	204	203	196	206	193	233	226	230	215	229	221	230	217
24.95	206	214	198	225	239	241	212	220	234	251	202		24.95	210	200	200	219	197	235	227	229	211	212	213	224	228
24.96	206	205	195	222	231	244	214	218	226	249	200		24.96	214	197	204	216	196	234	218	228	208	217	203	229	227
24.97	200	202	182	217	209	244	215	208	226	236	210		24.97	218	192	195	203	193	231	201	227	206	238	206	241	218
24.98	193	202	181	210	208	240	217	208	221	226	212		24.98	212	186	185	204	194	229	203	227	210	242	214	242	220
24.99	187	215	185	202	217	233	220	213	213	217	212		24.99	202	179	183	211	197	229	215	227	217	237	207	236	228
25	186	223	186	205	214	231	222	206	216	221	212		25	210	183	182	210	203	223	219	227	217	224	197	231	234
25.01	188	223	186	210	208	229	224	195	223	230	214		25.01	223	190	191	205	209	215	220	227	214	209	209	227	238
25.02	192	218	187	214	211	228	221	199	219	236	208		25.02	229	192	199	214	201	219	221	222	220	210	222	234	224
25.03	197	207	189	218	215	227	216	206	214	243	202		25.03	235	194	195	225	190	226	222	215	226	214	218	242	206
25.04	192	204	188	219	216	210	210	206	209	228	211		25.04	221	199	191	213	197	220	210	211	227	216	214	238	209
25.05	187	210	188	220	216	194	204	206	205	212	221		25.05	206	203	185	200	206	214	198	208	228	218	206	233	215
25.06	183	214	191	209	219	224	212	206	208	215	211		25.06	201	197	182	203	210	219	202	209	223	222	201	237	215
25.07	181	218	193	200	220	251	218	205	212	217	204		25.07	198	191	185	206	213	224	206	210	217	226	204	240	215
25.08	184	212	187	206	214	250	218	201	214	220	220		25.08	206	187	187	205	210	224	209	207	203	226	205	232	212
25.09	188	202	184	212	211	246	218	200	215	222	229		25.09	212	186	186	202	206	224	211	204	193	225	202	226	210
25.1	196	210	190	216	219	231	219	204	213	219	214		25.1	210	192	192	195	193	228	214	203	202	220	206	232	207
25.11	197	223	190	220	224	224	219	205	207	219	202		25.11	211	197	204	189	189	229	213	203	208	217	223	235	205
25.12	179	229	173	225	224	237	216	196	195	223	199		25.12	218	196	204	186	205	228	206	203	207	216	226	234	207
25.13	173	235	167	228	217	243	213	189	193	225	198		25.13	219	196	194	187	209	224	205	203	205	215	214	232	211
25.14	184	221	180	231	201	238	210	184	205	223	199		25.14	210	197	193	194	195	214	214	201	202	214	212	229	218
25.15	189	206	186	232	198	231	209	184	211	222	203		25.15	206	195	195	199	191	213	214	202	199	212	219	230	218
25.16	187	201	184	231	209	224	211	191	212	222	209		25.16	205	191	194	203	200	219	205	205	196	210	216	235	210
25.17	185	198	184	228	212	226	206	201	214	219	211		25.17	209	190	191	200	200	228	206	212	196	212	208	231	214
25.18	184	206	185	224	208	236	197	212	217	212	211		25.18	215	192	190	193	195	241	214	222	199	219	206	218	227
25.19	189	212	185	220	211	236	197	213	215	205	212		25.19	218	192	191	183	196	237	215	220	199	212	205	220	232
25.2	197	210	185	218	218	231	201	209	211	198	212		25.2	219	191	190	170	202	224	213	211	197	198	209	229	232
25.21	200	211	183	218	216	234	193	204	203	201	209		25.21	217	186	190	180	196	221	214	217	201	201	213	226	225
25.22	201	218	182	219	211	239	180	200	194	207	205		25.22	213	180	191	197	185	222	216	226	207	210	206	219	214
25.23	194	219	182	215	211	237	186	201	199	216	200		25.23	208	183	192	195	185	231	219	224	212	222	199	226	214
25.24	185	210	183	210	212	233	195	203	206	226	194		25.24	204	189	198	190	188	241	223	219	217	235	196	235	216
25.25	179	206	177	221	211	233	206	194	214	223	202		25.25	210	198	201	195	198	232	203	222	211	225	195	232	218
25.26	173	205	172	232	211	233	217	185	223	219	211		25.26	216	207	192	202	209	222	183	226	205	214	201	229	221
25.27	168	209	177	216	205	221	207	198	207	217	207		25.27	210	203	184	208	201	224	203	224	204	218	205	227	218
25.28	164	215	180	201	201	212	198	210	194	215	204		25.28	205	198	177	212	193	224	220	221	203	221	200	225	216
25.29	177	218	171	204	206	224	200	212	200	211	200		25.29	197	194	177	198	186	216	213	210	210	223	196	223	217
25.3	187	219	163	208	210	233	203	214	206	207	198		25.3	194	191	187	189	179	210	207	201	215	224	196	222	220
25.31	190	217	163	217	211	233	210	219	213	205	206		25.31	209	196	192	202	175	212	200	199	213	219	198	221	228
25.32	188	213	163	220	215	232	211	221	212	205	209		25.32	219	196	191	213	177	212	196	199	212	214	205	217	233
25.33	176	208	167	210	223	229	202	220	190	210	203		25.33	213	183	190	218	192	207	198	199	217	212	204	208	227
25.34	173	204	169	210	225	228	195	212	182	211	198		25.34	206	179	190	214	200	211	197	199	216	211	194	206	222
25.35	185	210	168	224	216	232	191	195	193	207	195		25.35	196	187	191	197	197	230	191	197	203	214	190	216	216
25.36	190	216	168	232	212	231	192	189	198	203	195		25.36	194	189	193	187	193	235	191	203	201	218	190	223	212
25.37	186	210	170	233	213	222	199	196	198	199	199		25.37	199	183	183	184	189	225	198	218	209	224	192	225	210
25.38	186	205	177	228	213	215	202	198	197	198	202		25.38	204	181	169	187	191	211	199	222	213	221	197	225	207
25.39	189	197	188	218	212	208	202	196	195	201	204		25.39	207	183	171	193	197	193	196	218	212	212	206	225	204
25.4	189	194	185	220	216	207	199	193	190	202	204		25.4	208	186	177	198	198	196	195	215	210	206	216	225	205
25.41	189	209	174	228	224	208	196	191	183	202	202		25.41	206	189	180	200	197	209	194	212	206	203	222	226	208
25.42	185	219	177	228	217	218	194	188	186	214	204		25.42	205	188	183	200	187	213	192	209	204	207	227	223	214
25.43	179	213	184	227	205	231	193	185	192	230	206		25.43	205	185	188	199	174	214	190	206	202	214	228	218	221
25.44	178	206	188	222	205	235	204	195	193	219	198		25.44	207	191	193	196	182	213	197	201	200	224	228	219	230
25.45	178	196	191	216	207	238	217	207	193	203	187		25.45	208	200	194	192	194	212	207	196	197	234	214	221	240
25.46	180	194	184	219	208	236	208	199	191	200	202		25.46	200	195	194	193	183	211	206	204	199	233	203	225	230
25.47	182	199	177	223	208	233	198	188	189	200	219		25.47	192	189	194	194	170	209	205	212	201	231	212	229	218
25.48	181	204	179	209	212	231	189	186	190	213	203		25.48	215	196	195	193	185	200	199	211	197	229	216	226	213
25.49	179	207	181	196	216	228	183	184	190	224	190		25.49	232	202	194	192	197	193	194	211	194	227	202	223	209
25.5	178	208	187	197	216	219	195	189	187	221	196		25.5	211	203	186	203	188	201	201	210	200	224	195	231	220
25.51	177	206	191	200	216	211	205	193	186	218	201		25.51	194	203	168	210	180	210	207	210	203	222	210	236	230
25.52	174	205	185	204	223	205	205	193	190	211	204		25.52	199	196	166	201	178	219	203	212	189	221	214	226	231
25.53	171	205	180	207	228	204	202	193	191	204	203		25.53	201	189	183	192	177	224	200	212	183	221	200	219	229
25.54	172	207	176	205	231	213	192	196	184	197	193		25.54	196	182	186	184	178	215	196	209	196	226	197	219	218
25.55	171	208	174	201	227	215	186	195	179	196	188		25.55	193	181	176	181	180	212	196	204	205	228	206	218	210
25.56	168	200	175	194	211	206	185	187	177	206	188		25.56	195	190	177	186	181	219	202	198	204	227	209	215	206
25.57	167	192	177	196	206	210	188	187	179	211	188		25.57	194	193	183	184	185	221	206	199	204	224	207	212	204
25.58	167	215	179	209	212	228	196	195	187	210	188		25.58	189	188	186	173	191	218	208	208	205	220	204	211	205
25.59	171	232	178	212	211	239	197	197	194	206	189		25.59	190	187	187	177	193	212	207	212	203	214	200	215	212
25.6	176	211	173	208	205	244	192	192	201	199	191		25.6	195	189	180	193	191	204	206	212	199	205	201	222	225
25.61	176	194	171	213	211	233	192	193	204	195	198		25.61	201	188	170	197	191	209	212	211	199	208	204	222	227
25.62	173	199	170	222	223	214	194	197	204	193	209		25.62	207	186	174	195	192	221	221	208	201	217	200	220	224
25.63	174	201	167	226	214	217	189	196	199	196	199		25.63	210	188	178	192	190	221	210	204	203	213	195	219	228
25.64	175	196	163	228	198	227	180	193	193	200	182		25.64	212	193	176	187	186	216	191	200	206	204	205	220	234
25.65	175	193	159	222	202	226	183	189	190	201	178		25.65	210	189	175	193	190	213	196	199	209	210	216	220	224
25.66	175	195	155	214	211	223	190	185	189	201	176		25.66	208	182	186	202	195	211	207	198	211	219	200	219	209
25.67	170	194	160	209	209	213	201	190	186	208	188		25.67	203	177	193	192	188	205	200	202	211	215	186	218	219
25.68	164	189	166	205	206	202	212	196	182	215	202		25.68	197	173	181	180	181	199	191	206	210	210	193	217	230
25.69	172	190	179	214	197	218	207	196	184	213	201		25.69	186	178	173	183	173	198	193	204	193	210	198	218	225
25.7	178	195	191	221	189	231	202	197	186	210	199		25.7	176	184	175	185	167	199	195	201	178	209	198	218	219
25.71	166	201	183	211	197	219	202	201	187	202	187		25.71	181	187	177	188	180	211	200	198	189	212	197	217	207
25.72	158	207	176	203	205	211	200	204	187	194	177		25.72	188	187	180	190	187	220	203	195	197	214	199	216	199
25.73	170	210	169	208	209	216	189	206	182	192	178		25.73	201	175	180	186	175	215	200	192	191	213	200	216	205
25.74	177	212	162	211	210	218	181	206	180	191	181		25.74	210	170	177	183	167	210	198	192	190	211	201	218	208
25.75	173	210	156	206	204	211	182	201	190	189	188		25.75	209	180	181	181	174	204	198	198	200	208	202	225	207
25.76	174	208	158	204	197	210	186	200	195	187	192		25.76	206	188	189	181	179	203	197	204	206	204	201	223	206
25.77	181	203	172	210	188	218	197	204	190	184	188		25.77	196	192	190	182	182	211	194	210	205	200	202	205	204
25.78	181	197	174	212	183	225	206	198	188	184	184		25.78	190	194	185	179	186	214	196	209	206	203	205	204	207
25.79	172	186	163	210	183	231	213	180	190	189	178		25.79	189	192	186	172	190	211	203	203	210	216	201	222	218
25.8	174	176	159	213	190	229	209	177	185	190	183		25.8	188	189	189	172	189	211	208	199	208	216	194	230	220
25.81	186	181	161	220	202	220	194	186	175	186	197		25.81	189	187	186	180	181	214	213	199	202	206	190	231	215
25.82	186	188	156	213	207	220	188	196	175	185	194		25.82	184	182	182	185	180	212	204	204	203	207	187	227	214
25.83	178	201	148	198	206	225	186	205	181	185	183		25.83	177	176	182	189	182	207	188	211	208	214	194	221	216
25.84	176	210	150	194	208	228	187	196	188	187	179		25.84	177	179	183	196	181	203	190	208	203	211	203	224	217
25.85	176	209	156	194	210	231	189	181	197	190	178		25.85	180	185	187	206	178	199	199	201	194	204	206	232	216
25.86	177	206	160	194	209	224	186	178	192	195	176		25.86	188	186	190	202	182	198	204	197	189	208	210	228	214
25.87	179	196	164	193	209	215	183	179	184	201	174		25.87	197	187	182	196	189	197	208	193	185	216	208	221	212
25.88	174	190	170	202	209	217	193	182	181	204	185		25.88	192	184	176	193	194	197	196	201	190	215	206	231	215
25.89	169	189	175	212	209	220	204	185	179	207	198		25.89	186	182	184	189	199	198	182	210	195	214	196	242	219
25.9	169	188	169	214	210	221	187	184	180	208	180		25.9	194	181	187	184	194	203	194	196	196	205	190	232	212
25.91	170	189	163	216	210	221	172	183	181	208	165		25.91	202	180	174	181	190	207	204	185	198	198	207	222	206
25.92	176	184	164	212	201	211	175	193	188	198	177		25.92	198	183	168	188	186	198	193	201	206	210	218	222	207
25.93	182	177	165	209	194	206	178	200	192	189	187		25.93	194	185	175	195	183	191	186	213	211	220	213	222	209
25.94	189	177	169	209	193	221	183	198	189	184	191		25.94	188	182	178	196	179	195	196	209	198	215	209	231	220
25.95	191	180	173	209	196	228	189	194	187	183	196		25.95	185	178	176	195	176	203	202	204	192	213	205	236	226
25.96	180	188	180	210	210	212	197	184	192	194	202		25.96	188	171	172	187	174	221	199	194	206	215	204	234	216
25.97	175	197	181	209	214	203	203	179	188	204	201		25.97	189	169	166	181	171	227	198	195	208	215	208	233	208
25.98	179	192	174	204	202	208	206	183	171	211	187		25.98	188	178	168	177	167	212	203	216	188	211	206	234	200
25.99	176	186	169	203	199	208	205	182	168	208	177		25.99	185	180	174	178	173	206	202	220	184	211	199	230	204
26	164	194	168	205	209	204	202	175	182	192	174		26	182	176	174	183	193	212	195	205	199	217	199	220	222
26.01	158	202	167	201	212	202	200	177	188	187	174		26.01	187	174	172	185	196	212	196	196	205	218	202	219	228
26.02	158	198	166	194	212	202	199	186	186	193	176		26.02	199	176	171	183	183	207	202	191	203	215	205	224	224
26.03	154	194	161	201	212	207	194	187	186	199	180		26.03	204	177	170	185	182	208	197	192	202	214	207	220	218
26.04	150	188	155	217	212	214	187	183	187	206	185		26.04	206	179	174	190	186	213	186	195	200	215	204	211	210
26.05	156	185	153	214	208	211	191	185	181	210	183		26.05	202	177	178	186	179	214	184	200	190	216	199	210	212
26.06	167	188	153	203	202	205	199	190	172	212	179		26.06	195	172	172	178	168	215	186	205	177	216	198	212	216
26.07	163	189	157	198	199	209	192	185	175	212	181		26.07	196	173	167	175	178	216	190	203	185	228	197	210	210
26.08	155	188	162	195	197	215	182	178	180	210	184		26.08	198	175	177	173	193	218	196	199	198	243	198	208	201
26.09	161	185	160	194	196	214	181	182	175	200	188		26.09	192	174	184	177	189	219	192	197	192	227	199	212	206
26.1	169	182	157	194	196	212	182	187	168	189	192		26.1	186	172	180	183	184	220	187	195	184	207	204	216	212
26.11	165	187	162	184	196	206	179	190	168	194	187		26.11	190	170	174	176	189	215	186	199	192	211	205	217	208
26.12	163	199	167	177	195	202	177	193	169	198	182		26.12	193	168	167	169	193	210	186	202	199	215	191	217	204
26.13	168	204	165	205	196	219	194	190	178	193	177		26.13	191	177	166	181	185	216	196	200	196	220	182	209	190
26.14	173	206	164	226	196	232	207	187	186	189	174		26.14	188	184	176	191	179	219	204	198	191	223	189	205	181
26.15	171	202	163	211	189	226	202	190	190	191	182		26.15	182	189	176	191	188	214	201	203	185	217	193	213	197
26.16	170	195	162	199	188	222	197	191	195	194	187		26.16	180	192	164	192	190	208	197	207	183	212	192	216	210
26.17	167	196	159	195	204	225	189	185	200	199	185		26.17	187	191	159	191	170	204	193	211	194	214	191	201	211
26.18	164	198	157	193	215	223	186	181	198	199	187		26.18	196	188	160	187	161	203	192	209	203	215	192	195	210
26.19	163	192	158	194	218	214	194	180	182	189	196		26.19	208	179	160	179	170	207	197	195	207	218	193	204	206
26.2	164	186	162	196	215	207	196	178	171	189	200		26.2	210	177	159	171	177	209	196	190	203	220	193	210	202
26.21	169	190	168	198	204	203	192	176	169	201	196		26.21	198	185	168	166	180	207	186	197	191	221	191	212	199
26.22	176	193	167	202	199	205	188	179	169	204	199		26.22	192	188	181	165	186	204	187	202	188	216	189	217	204
26.23	184	191	159	208	200	214	185	187	169	201	209		26.23	190	187	184	168	193	200	200	203	193	206	191	223	215
26.24	188	188	159	206	198	214	190	187	171	204	202		26.24	191	184	183	173	192	204	204	203	188	205	195	218	218
26.25	189	182	164	199	194	210	200	182	174	211	184		26.25	194	181	178	180	186	212	205	202	178	209	186	207	214
26.26	179	180	161	199	188	217	198	177	177	203	177		26.26	196	172	172	178	187	209	210	194	175	202	175	210	213
26.27	165	187	154	202	182	229	191	173	181	189	176		26.27	197	162	173	172	193	202	217	183	176	190	187	218	213
26.28	165	196	159	196	184	230	186	180	180	184	175		26.28	199	166	175	174	200	206	216	195	174	189	202	216	206
26.29	168	208	169	188	189	228	180	190	179	181	172		26.29	200	172	171	178	207	213	212	212	172	191	197	212	197
26.3	169	210	163	205	201	214	180	187	184	180	176		26.3	195	178	168	179	200	218	203	203	185	204	192	218	205
26.31	170	198	156	225	214	200	180	183	189	179	180		26.31	189	184	169	180	190	223	192	191	201	218	194	225	216
26.32	166	192	170	208	208	216	192	182	185	184	170		26.32	193	187	169	181	194	220	185	200	198	210	196	218	216
26.33	163	190	182	192	203	230	203	182	181	190	161		26.33	196	188	163	183	198	218	179	209	194	203	193	210	215
26.34	170	191	168	187	213	224	197	186	186	198	164		26.34	193	185	163	182	192	223	195	198	192	200	190	207	207
26.35	175	194	157	184	220	219	191	188	189	203	167		26.35	191	183	172	181	187	227	208	193	190	198	183	205	201
26.36	176	196	167	191	207	212	183	178	186	196	173		26.36	189	190	178	176	189	226	212	213	189	205	183	205	203
26.37	174	197	172	198	199	206	179	172	185	191	179		26.37	190	195	182	176	190	228	214	228	187	207	195	206	205
26.38	161	199	164	205	202	202	187	180	189	190	179		26.38	194	193	182	185	192	241	207	227	181	199	206	208	208
26.39	159	200	162	206	206	201	189	186	187	192	179		26.39	196	192	178	193	194	244	202	219	177	195	215	211	210
26.4	178	195	171	194	209	206	181	186	174	197	175		26.4	190	189	168	198	198	230	198	196	178	200	212	216	208
26.41	185	189	177	190	207	207	184	188	171	201	176		26.41	193	190	154	202	198	219	196	184	183	201	198	212	207
26.42	177	193	178	195	198	206	200	191	180	202	182		26.42	209	196	160	208	193	210	198	186	193	196	195	197	207
26.43	170	196	179	195	196	207	204	192	185	198	183		26.43	214	201	173	210	187	209	195	192	196	198	199	192	207
26.44	165	193	182	193	201	211	195	189	187	189	180		26.44	210	204	185	209	179	215	189	200	192	206	197	198	207
26.45	167	191	171	191	207	209	187	187	183	190	177		26.45	201	200	197	208	177	212	186	203	189	208	194	210	209
26.46	173	189	153	190	213	204	178	183	176	196	173		26.46	189	191	196	207	177	203	186	204	186	207	189	225	211
26.47	173	190	154	198	209	207	174	189	185	195	174		26.47	195	192	193	202	173	204	188	200	180	207	185	231	216
26.48	171	194	162	208	201	214	172	198	200	191	176		26.48	208	198	182	195	166	209	191	196	172	207	186	234	222
26.49	166	196	171	212	210	212	169	194	187	194	183		26.49	199	197	172	186	167	205	188	191	176	207	188	224	221
26.5	161	190	179	214	223	209	166	187	165	198	190		26.5	184	194	176	175	171	198	184	186	182	206	201	211	217
26.51	170	193	181	207	225	205	167	183	175	178	185		26.51	187	193	178	181	166	199	178	190	185	198	214	214	218
26.52	180	209	181	198	224	201	169	181	188	156	179		26.52	191	192	174	189	161	200	173	196	188	188	204	219	219
26.53	188	214	172	211	218	206	184	184	182	168	180		26.53	187	186	172	185	171	212	178	200	194	197	196	217	214
26.54	196	210	164	223	212	212	197	187	175	181	181		26.54	184	181	175	181	180	222	183	202	200	206	194	215	210
26.55	207	201	163	213	212	216	195	184	175	187	177		26.55	189	177	177	181	159	212	190	194	190	209	195	211	203
26.56	213	189	164	204	211	218	195	180	177	191	175		26.56	192	175	175	181	143	202	194	188	182	209	201	208	197
26.57	196	195	174	204	205	212	208	178	184	190	183		26.57	190	187	174	175	160	198	189	191	188	194	202	206	196
26.58	185	208	179	206	199	208	215	178	187	186	187		26.58	187	192	173	173	177	196	187	193	192	184	192	206	196
26.59	197	199	168	214	198	214	202	190	175	178	180		26.59	180	174	170	179	194	200	196	188	185	190	189	211	203
26.6	202	184	162	216	200	218	195	194	168	173	177		26.6	178	161	164	182	200	202	200	186	182	199	195	213	208
26.61	193	187	163	205	208	218	199	185	170	173	182		26.61	185	158	166	181	186	199	195	188	182	214	201	212	212
26.62	185	191	166	195	212	217	197	179	174	176	185		26.62	186	161	172	181	177	199	197	189	183	220	207	206	211
26.63	179	187	173	184	209	217	186	177	184	183	186		26.63	177	172	168	183	175	202	207	190	185	212	196	194	203
26.64	173	184	173	185	199	215	182	181	185	189	186		26.64	174	174	160	181	172	195	205	192	187	205	175	197	202
26.65	166	189	169	196	182	212	187	190	178	196	185		26.65	177	169	163	176	168	181	189	195	190	199	180	214	208
26.66	159	192	167	199	181	208	187	192	180	192	185		26.66	182	165	168	172	167	184	186	197	193	202	196	215	207
26.67	152	190	168	198	190	205	185	191	188	183	186		26.67	189	163	166	168	167	200	192	197	195	211	201	204	202
26.68	158	187	163	201	202	199	185	187	186	175	186		26.68	188	165	162	174	171	202	190	196	194	215	204	203	200
26.69	169	180	156	206	215	192	185	182	180	168	187		26.69	184	170	164	184	177	198	184	194	191	217	197	206	200
26.7	173	178	153	201	206	201	180	186	182	182	178		26.7	184	164	167	181	171	189	185	193	193	213	188	213	208
26.71	175	185	152	193	190	213	174	193	186	201	166		26.71	186	156	164	174	162	178	189	193	198	206	198	221	219
26.72	170	186	151	191	192	219	179	186	181	198	177		26.72	181	167	162	171	167	179	186	194	188	210	209	219	208
26.73	163	177	149	191	195	223	185	177	175	193	192		26.73	175	180	164	170	173	182	183	196	176	215	201	216	195
26.74	167	174	158	185	206	208	191	177	172	191	185		26.74	172	171	169	168	175	189	189	196	178	207	194	212	201
26.75	172	177	166	179	216	194	197	177	170	190	178		26.75	171	162	182	167	175	196	194	196	181	200	196	208	207
26.76	170	182	164	182	198	197	197	173	187	184	171		26.76	180	168	184	171	176	196	188	201	198	201	199	202	210
26.77	169	189	161	185	184	200	197	170	199	180	165		26.77	190	172	165	173	175	197	182	204	211	202	207	198	214
26.78	168	188	158	191	193	205	195	173	186	184	167		26.78	202	172	159	168	171	206	177	200	201	204	207	213	220
26.79	167	184	155	194	198	209	190	175	176	185	168		26.79	206	171	171	166	168	211	174	197	193	205	194	222	223
26.8	164	184	154	192	192	206	177	177	177	176	167		26.8	184	167	178	173	166	205	179	195	185	203	191	213	212
26.81	160	186	154	191	189	203	167	179	176	173	167		26.81	171	163	180	177	168	200	182	192	182	201	200	209	206
26.82	152	181	156	194	189	199	162	183	170	183	169		26.82	175	160	179	175	178	197	179	186	190	202	198	214	209
26.83	153	175	160	197	190	201	161	184	169	183	168		26.83	178	158	177	176	185	194	182	186	190	203	184	215	211
26.84	165	172	164	200	192	210	167	179	173	169	163		26.84	179	158	173	178	185	190	194	191	181	204	182	210	211
26.85	172	171	158	204	185	208	169	177	172	167	161		26.85	182	160	170	175	180	191	196	192	178	207	188	212	213
26.86	174	180	141	208	171	195	168	178	166	177	163		26.86	188	163	168	165	170	198	187	188	180	211	194	220	217
26.87	171	190	141	204	169	184	165	177	166	177	169		26.87	191	164	168	169	165	202	181	186	185	208	202	225	216
26.88	164	202	154	195	177	175	162	176	171	171	180		26.88	192	163	167	182	165	204	176	186	191	199	196	228	212
26.89	158	206	158	191	183	178	169	179	168	170	179		26.89	186	167	166	178	162	200	186	191	185	200	188	217	211
26.9	152	184	158	191	187	186	180	183	161	170	174		26.9	176	173	164	166	159	195	202	199	173	206	186	199	211
26.91	159	171	158	183	191	194	177	179	158	174	171		26.91	169	170	163	163	163	201	204	193	176	206	186	210	206
26.92	168	175	159	173	194	201	171	172	156	179	169		26.92	164	165	161	162	170	211	201	183	183	203	190	231	200
26.93	160	178	165	183	194	204	173	176	170	183	170		26.93	173	168	159	164	168	209	189	188	182	200	194	221	203
26.94	149	179	171	198	192	206	177	182	186	187	171		26.94	184	173	151	165	164	206	175	195	179	197	187	207	208
26.95	156	182	166	188	181	204	181	179	181	188	169		26.95	171	170	147	166	161	208	179	188	183	197	183	214	211
26.96	164	188	160	178	171	202	186	175	175	189	166		26.96	157	166	155	166	158	210	183	181	187	197	189	222	214
26.97	168	191	160	185	169	195	183	175	175	180	170		26.97	164	161	159	169	172	197	180	189	196	203	195	224	234
26.98	170	192	158	190	167	190	181	175	175	173	174		26.98	170	158	157	170	181	186	177	196	204	209	196	225	251
26.99	164	186	148	189	174	196	185	176	176	187	180		26.99	179	162	155	166	167	185	175	201	197	212	196	218	251
27	159	176	141	186	180	199	184	176	178	197	184		27	184	165	155	163	158	184	176	202	194	215	194	216	252
27.01	157	169	147	174	183	189	167	173	184	197	178		27.01	180	168	158	165	166	181	188	189	200	215	192	229	258
27.02	155	164	150	172	187	187	161	174	185	193	175		27.02	174	167	165	166	172	183	198	182	200	214	189	238	266
27.03	151	173	150	193	196	200	176	182	174	184	177		27.03	167	158	167	163	173	194	201	190	184	210	190	239	276
27.04	153	184	149	198	203	207	182	181	167	179	176		27.04	170	159	167	165	173	202	200	193	178	208	195	238	284
27.05	162	171	148	178	210	204	176	166	162	182	170		27.05	187	175	165	175	169	204	191	189	188	211	195	233	288
27.06	165	157	150	173	208	199	172	162	161	182	165		27.06	195	181	163	179	166	201	188	190	191	211	192	232	297
27.07	162	164	156	182	197	190	171	171	164	179	163		27.07	191	178	165	175	162	194	191	196	187	209	192	236	310
27.08	158	170	155	186	195	189	174	172	163	179	166		27.08	184	170	168	171	163	194	191	199	187	214	195	234	320
27.09	154	179	149	185	201	195	181	169	161	182	172		27.09	176	157	166	168	168	201	190	198	190	226	198	229	326
27.1	152	184	150	190	199	194	181	172	165	178	175		27.1	179	153	163	171	173	199	183	201	186	226	201	225	349
27.11	150	180	155	198	194	190	177	179	173	170	177		27.11	187	152	162	177	179	194	173	206	179	222	196	222	381
27.12	148	174	153	204	194	194	169	177	168	173	176		27.12	186	158	162	177	183	195	178	197	188	209	190	234	404
27.13	146	167	148	209	196	200	161	173	159	180	176		27.13	183	167	159	176	187	198	187	185	202	193	185	250	424
27.14	150	170	145	199	196	206	165	176	158	177	176		27.14	187	168	157	173	174	189	193	189	193	205	181	255	460
27.15	156	187	143	187	195	213	171	180	158	173	176		27.15	192	167	155	170	159	178	197	196	181	221	187	258	498
27.16	152	195	147	189	201	207	167	187	163	177	173		27.16	187	163	155	169	165	183	196	196	191	216	193	270	557
27.17	147	191	151	192	207	201	163	193	167	180	170		27.17	181	159	163	167	173	189	195	195	201	210	204	283	618
27.18	150	184	153	194	196	199	173	176	173	168	169		27.18	177	164	168	168	176	203	184	193	199	219	215	289	690
27.19	153	176	154	195	187	195	181	161	179	158	168		27.19	174	169	166	169	178	215	175	192	198	226	224	296	768
27.2	149	179	147	196	197	180	177	162	180	165	169		27.2	178	174	165	164	174	210	171	200	203	219	229	310	877
27.21	149	187	143	194	204	169	171	163	181	173	170		27.21	181	176	169	162	170	205	170	205	204	214	226	322	1007
27.22	156	186	149	183	203	172	162	170	180	186	169		27.22	184	167	169	169	167	201	179	201	191	218	229	330	1210
27.23	160	183	151	178	199	177	157	174	180	195	167		27.23	183	162	165	173	166	200	186	198	184	225	243	340	1420
27.24	155	187	145	187	192	186	165	174	179	197	165		27.24	173	165	165	169	170	206	188	201	190	241	243	355	1646
27.25	154	192	141	194	190	194	169	174	178	193	164		27.25	172	168	168	167	171	205	192	203	190	249	228	371	1863
27.26	159	187	139	197	196	203	168	172	177	180	164		27.26	187	172	170	169	168	195	195	206	182	246	232	390	2068
27.27	163	181	143	197	193	199	171	171	176	177	168		27.27	190	166	172	174	167	193	192	209	183	249	250	418	2115
27.28	165	177	153	194	180	182	179	169	177	182	177		27.28	180	152	178	179	169	198	181	214	194	259	260	457	1996
27.29	167	174	156	189	182	186	173	166	169	184	178		27.29	180	152	184	176	170	204	178	210	200	268	267	487	1793
27.3	168	178	154	184	195	205	159	161	155	184	173		27.3	188	164	178	166	172	211	181	200	203	274	285	511	1528
27.31	163	181	157	177	200	208	163	166	159	179	170		27.31	188	170	169	162	181	204	184	199	207	289	306	567	1399
27.32	156	184	163	170	201	202	176	176	172	172	168		27.32	184	174	165	161	193	191	188	204	212	308	312	639	1338
27.33	151	183	157	171	200	206	175	173	164	174	175		27.33	184	174	161	168	185	188	192	205	217	330	315	717	1293
27.34	146	173	147	175	198	213	170	166	149	179	183		27.34	186	174	165	176	171	189	197	205	222	353	341	797	1252
27.35	148	172	154	178	193	202	169	164	153	179	180		27.35	185	177	168	166	171	190	202	213	224	367	369	891	1067
27.36	151	187	163	182	187	189	169	162	161	179	173		27.36	183	181	169	153	174	190	207	222	225	379	385	988	856
27.37	141	190	162	189	192	189	174	181	170	181	172		27.37	173	177	169	168	173	194	199	223	231	399	403	1079	706
27.38	132	180	159	197	197	190	179	200	177	185	171		27.38	163	172	168	184	173	197	189	223	239	420	444	1168	563
27.39	144	180	154	203	192	204	174	188	163	189	180		27.39	168	178	166	179	185	197	192	236	252	453	488	1188	469
27.4	154	188	150	207	188	215	170	177	152	192	186		27.4	173	182	164	172	194	198	194	249	263	484	544	1210	383
27.41	148	188	153	197	188	207	169	178	164	189	171		27.41	172	171	160	163	177	197	188	263	266	490	590	1235	357
27.42	145	184	154	189	191	200	166	179	172	187	161		27.42	172	164	155	156	166	196	185	272	271	504	612	1257	332
27.43	151	184	148	185	200	197	161	181	165	186	175		27.43	174	171	153	160	177	195	194	264	281	547	652	1268	317
27.44	154	186	144	188	207	195	160	183	159	186	185		27.44	179	171	154	162	182	197	200	261	294	580	719	1265	300
27.45	150	185	145	203	208	194	167	184	158	188	183		27.45	193	156	156	163	177	203	199	270	316	591	766	1225	282
27.46	152	183	151	208	205	197	175	186	161	188	180		27.46	196	153	158	169	170	205	195	274	337	606	790	1191	270
27.47	162	173	167	198	194	205	186	191	171	182	175		27.47	182	170	160	184	162	201	187	272	357	627	829	1165	267
27.48	165	163	171	190	185	206	190	183	175	177	175		27.48	176	174	162	184	161	197	187	283	369	642	877	1112	261
27.49	158	168	162	185	177	198	188	163	173	174	180		27.49	182	165	164	166	170	193	195	309	372	651	903	1028	253
27.5	152	173	153	182	175	197	185	158	171	176	185		27.5	177	161	165	165	175	188	203	329	386	659	918	952	247
27.51	148	172	144	181	180	200	181	164	170	181	189		27.51	165	161	161	177	178	184	208	344	408	665	915	883	242
27.52	145	172	141	185	179	195	179	169	170	183	189		27.52	166	161	156	177	174	184	209	352	435	683	906	812	242
27.53	143	174	142	191	177	187	176	173	172	182	186		27.53	175	161	159	171	165	186	206	356	463	707	928	741	245
27.54	148	179	144	193	188	181	179	174	172	185	188		27.54	181	159	163	167	166	188	205	383	468	709	955	676	234
27.55	156	193	145	193	204	177	183	173	171	190	193		27.55	185	155	170	163	171	190	205	419	466	704	950	614	218
27.56	151	196	144	192	196	180	178	177	177	194	183		27.56	183	152	175	173	173	194	209	424	481	702	942	550	217
27.57	144	182	142	191	184	184	170	182	183	199	170		27.57	179	149	164	185	175	199	215	423	499	701	934	484	219
27.58	145	176	151	188	190	189	178	169	183	196	172		27.58	174	158	155	180	168	206	221	443	513	691	921	437	222
27.59	148	182	159	185	198	194	187	155	182	193	174		27.59	169	167	157	174	160	213	227	464	526	681	873	393	226
27.6	154	177	154	184	201	199	190	165	176	193	179		27.6	172	180	159	166	170	212	236	483	560	692	825	389	221
27.61	160	165	149	182	204	202	192	174	171	193	183		27.61	175	190	158	159	179	213	245	501	592	701	782	381	218
27.62	158	166	153	176	201	192	187	172	172	188	179		27.62	182	178	159	157	175	214	251	511	608	693	739	342	217
27.63	155	175	154	173	197	185	181	171	174	183	176		27.63	187	167	164	156	174	215	258	521	625	686	694	306	217
27.64	151	181	149	178	187	192	172	173	177	173	181		27.64	180	163	165	162	181	216	268	535	642	684	656	285	217
27.65	149	185	146	183	184	198	166	172	177	168	181		27.65	175	163	162	166	186	214	279	556	654	680	627	269	215
27.66	150	183	149	191	195	198	168	165	170	174	164		27.66	174	172	157	165	182	202	293	596	657	674	595	266	210
27.67	151	179	152	192	197	198	169	159	167	177	158		27.67	172	175	150	167	181	199	296	625	663	666	560	261	208
27.68	153	174	156	181	183	197	170	155	167	174	166		27.68	166	168	155	174	181	209	285	637	675	656	520	253	211
27.69	157	169	157	183	177	193	167	155	173	171	172		27.69	169	165	164	175	190	220	292	653	669	629	478	244	213
27.7	163	172	154	201	182	188	160	157	183	168	175		27.7	182	166	158	170	208	232	320	672	643	583	446	234	216
27.71	166	175	154	204	185	188	165	155	188	177	178		27.71	186	168	147	171	207	232	344	679	636	549	420	230	214
27.72	166	182	155	195	188	194	179	150	190	193	181		27.72	182	169	155	177	190	222	364	676	642	525	387	230	208
27.73	166	187	153	187	185	190	178	159	179	193	177		27.73	178	167	166	182	188	226	378	678	660	499	353	230	211
27.74	165	180	148	180	179	182	168	175	161	183	170		27.74	174	164	162	186	194	235	390	683	684	472	320	229	218
27.75	161	175	145	175	182	180	165	174	164	171	172		27.75	177	171	157	189	198	247	404	689	664	430	289	230	218
27.76	156	174	143	172	188	181	164	167	175	158	176		27.76	182	182	159	191	201	258	420	696	629	383	282	231	214
27.77	161	172	150	180	197	181	171	167	180	158	167		27.77	188	183	161	193	214	261	438	704	611	364	277	235	218
27.78	168	166	159	191	208	181	179	168	184	160	156		27.78	193	181	165	195	229	263	455	712	596	351	263	240	223
27.79	162	169	153	191	203	179	164	169	175	169	168		27.79	181	185	168	186	225	273	491	685	595	336	251	235	239
27.8	154	182	146	191	196	176	147	170	165	178	182		27.8	168	189	169	177	221	284	528	656	594	320	248	230	256
27.81	163	186	144	196	183	174	161	171	164	181	186		27.81	175	181	169	196	235	300	535	640	572	298	243	220	244
27.82	171	182	142	200	173	174	175	172	164	183	189		27.82	181	174	167	213	250	317	542	623	548	279	228	211	232
27.83	175	178	143	187	180	190	179	176	179	181	177		27.83	182	176	171	205	265	339	548	588	513	273	217	211	220
27.84	178	174	145	177	188	200	181	182	190	183	170		27.84	184	179	184	201	280	362	563	556	483	265	216	211	212
27.85	174	177	152	179	198	188	175	192	183	195	178		27.85	187	186	189	209	291	387	614	542	476	254	212	216	220
27.86	172	182	155	182	204	180	171	193	179	202	184		27.86	189	188	183	217	302	408	647	521	461	245	201	220	226
27.87	178	188	148	186	202	184	175	173	183	196	184		27.87	192	179	180	221	317	419	634	483	425	245	204	225	224
27.88	179	193	147	191	203	191	178	162	180	193	182		27.88	195	178	178	226	332	437	634	454	401	246	223	225	220
27.89	169	181	156	196	206	201	179	165	165	196	175		27.89	202	189	186	232	346	468	656	441	399	249	223	216	211
27.9	165	168	163	200	206	201	183	166	163	198	169		27.9	207	197	199	242	370	500	652	415	385	244	208	210	202
27.91	165	175	168	204	201	190	188	165	176	198	166		27.91	211	201	202	259	405	534	619	375	357	230	197	209	194
27.92	167	181	162	204	203	185	183	162	182	198	167		27.92	222	202	201	275	443	569	607	346	331	225	186	211	192
27.93	171	182	148	199	211	186	170	160	182	200	174		27.93	239	202	212	290	485	607	612	327	308	228	191	214	195
27.94	175	184	147	199	213	186	168	156	184	193	181		27.94	236	214	225	302	524	640	595	313	293	235	202	210	199
27.95	179	187	153	202	211	185	172	152	187	183	188		27.95	221	231	230	311	562	672	566	301	282	244	198	201	204
27.96	179	189	164	202	217	186	174	159	185	188	191		27.96	233	241	235	342	611	701	546	279	268	234	192	205	202
27.97	178	192	177	200	225	187	175	171	181	198	194		27.97	254	247	257	380	665	728	528	252	255	218	202	214	197
27.98	191	195	172	197	224	188	177	180	186	191	193		27.98	265	254	279	421	680	721	507	251	243	213	214	205	201
27.99	208	202	163	194	221	190	179	188	193	180	190		27.99	274	260	297	462	686	706	485	255	233	212	206	193	207
28	209	207	165	207	232	208	176	179	188	184	185		28	306	292	315	496	685	692	457	251	231	216	198	203	204
28.01	208	211	169	222	244	227	173	167	183	188	180		28.01	340	325	337	530	683	678	429	246	230	221	202	214	201
28.02	227	222	175	219	251	209	166	173	188	179	176		28.02	373	359	368	592	654	639	397	234	223	211	204	206	202
28.03	244	239	182	217	258	194	163	179	192	173	172		28.03	410	395	424	656	627	600	367	222	216	203	204	199	203
28.04	245	236	186	218	267	201	185	188	198	192	174		28.04	479	449	478	727	608	572	358	220	210	204	199	201	200
28.05	250	221	192	224	278	208	203	196	201	206	175		28.05	544	506	527	783	582	538	346	216	204	206	186	203	199
28.06	267	233	202	249	297	214	204	197	193	198	169		28.06	591	579	583	772	527	478	325	203	200	212	179	201	203
28.07	285	254	214	272	321	218	205	199	188	193	168		28.07	632	656	648	757	480	429	302	195	196	216	183	201	206
28.08	305	265	226	288	359	216	204	202	193	198	178		28.08	662	742	692	730	454	410	273	200	190	214	188	209	205
28.09	328	274	236	307	388	219	205	206	192	198	181		28.09	667	784	720	695	427	389	252	202	190	211	194	212	201
28.1	357	306	243	331	401	232	208	211	182	189	172		28.1	628	747	707	645	397	365	246	198	202	206	195	209	190
28.11	399	340	250	354	413	237	210	220	181	185	165		28.11	574	694	671	604	354	337	237	196	205	206	190	203	188
28.12	456	373	259	374	423	235	210	235	192	188	160		28.12	504	620	626	574	296	304	226	198	196	210	188	194	195
28.13	511	410	275	405	422	249	221	237	200	191	163		28.13	476	570	577	530	269	284	220	200	190	208	187	193	198
28.14	565	479	296	446	412	277	241	230	204	194	172		28.14	482	540	547	473	268	274	218	204	187	201	185	200	196
28.15	631	544	334	470	387	291	244	230	196	192	173		28.15	475	529	521	419	253	262	219	201	184	196	183	199	195
28.16	705	591	380	484	353	297	237	235	180	186	168		28.16	460	529	478	367	230	250	222	195	181	192	188	193	194
28.17	739	632	409	486	334	302	250	239	180	185	167		28.17	411	483	434	324	221	234	212	193	184	198	194	190	195
28.18	758	662	430	483	321	307	269	244	186	184	168		28.18	348	419	413	284	218	216	199	192	190	208	182	188	197
28.19	752	667	453	468	315	330	269	239	186	183	164		28.19	301	360	388	261	205	219	195	201	193	206	168	192	206
28.2	740	628	475	450	311	356	263	232	186	181	158		28.2	258	303	316	242	189	227	194	213	196	202	181	197	216
28.21	679	574	506	424	305	346	270	233	192	184	171		28.21	250	273	255	227	186	229	198	200	187	203	192	205	216
28.22	612	504	537	397	299	333	278	235	199	188	185		28.22	245	244	239	212	184	230	203	184	177	204	189	213	214
28.23	568	476	516	373	271	327	284	216	205	184	168		28.23	222	222	224	209	180	224	190	193	185	194	186	213	215
28.24	525	482	493	351	245	320	290	200	211	179	153		28.24	201	202	209	205	177	219	178	202	191	187	191	212	216
28.25	487	475	453	339	240	305	288	211	208	179	157		28.25	198	199	198	197	190	217	186	201	184	202	193	207	224
28.26	449	460	417	324	234	291	285	216	204	179	163		28.26	196	196	196	190	198	215	192	199	178	212	191	203	229
28.27	406	411	395	293	223	286	275	196	200	187	175		28.27	200	194	188	188	188	212	190	193	184	203	192	207	222
28.28	364	348	373	264	216	285	263	183	198	192	184		28.28	201	190	173	186	179	211	188	189	187	198	202	209	222
28.29	325	301	351	241	221	291	250	186	199	187	180		28.29	194	179	171	187	174	218	187	191	181	203	201	208	242
28.3	286	258	328	222	220	289	237	187	205	184	176		28.3	190	174	179	186	171	217	186	192	178	206	188	207	253
28.31	246	250	302	210	207	272	225	181	219	185	171		28.31	189	180	177	184	172	202	182	190	179	204	184	207	250
28.32	216	245	283	199	199	251	218	177	222	183	167		28.32	190	187	170	180	173	194	181	186	179	206	187	211	257
28.33	198	222	275	187	195	226	217	174	211	177	163		28.33	192	193	167	174	172	193	181	180	178	214	184	223	277
28.34	186	201	249	188	189	215	216	177	202	182	168		28.34	190	191	166	171	173	192	183	182	175	213	178	219	294
28.35	181	198	208	202	180	216	213	184	195	195	181		28.35	183	184	163	172	175	191	185	192	173	206	186	201	308
28.36	177	196	185	201	185	206	202	179	194	199	186		28.36	179	184	158	176	176	190	186	192	175	204	201	208	330
28.37	176	200	173	193	199	187	186	167	199	197	186		28.37	177	189	158	182	176	190	186	188	181	207	198	230	357
28.38	172	201	173	193	200	194	182	171	196	187	183		28.38	174	183	159	185	169	200	180	194	178	206	192	234	369
28.39	168	194	179	196	197	211	184	182	191	175	178		28.39	171	172	166	185	159	213	171	204	172	203	200	231	374
28.4	166	190	175	203	197	205	184	179	197	186	172		28.4	177	167	172	189	159	210	174	198	171	202	209	239	416
28.41	164	189	170	210	198	194	183	171	207	202	166		28.41	187	164	171	194	161	201	179	189	170	203	200	249	467
28.42	161	190	170	196	200	187	178	169	192	192	167		28.42	183	170	169	178	161	199	180	186	179	212	192	256	505
28.43	158	192	171	180	202	179	173	168	175	179	169		28.43	179	176	163	159	161	197	179	184	190	223	191	262	542
28.44	175	190	166	178	195	180	168	171	169	185	171		28.44	184	186	161	162	163	197	177	185	190	225	191	269	624
28.45	190	183	162	176	189	182	163	174	166	190	174		28.45	189	193	168	165	165	196	174	185	189	226	201	277	711
28.46	180	179	162	172	198	186	160	173	178	186	177		28.46	178	177	174	167	167	191	172	183	188	216	207	280	862
28.47	170	177	163	169	204	191	159	172	185	183	178		28.47	169	165	177	168	170	188	171	182	187	211	205	287	1013
28.48	161	174	165	178	196	196	170	176	169	181	171		28.48	169	169	174	168	175	195	176	186	191	230	204	306	1164
28.49	155	171	165	186	190	197	176	178	158	184	165		28.49	171	171	164	168	176	198	178	189	193	244	207	329	1302
28.5	160	177	161	193	190	185	167	176	161	198	163		28.5	184	169	156	171	166	192	169	191	191	245	208	362	1401
28.51	163	187	158	192	187	179	163	172	164	206	161		28.51	190	167	149	172	161	189	167	191	190	245	207	387	1426
28.52	162	183	157	178	179	186	170	166	165	201	157		28.52	184	164	154	169	163	191	180	187	193	243	220	399	1310
28.53	160	179	156	173	181	189	170	168	169	194	158		28.53	183	165	166	167	164	195	183	188	193	250	247	421	1185
28.54	156	184	152	181	195	187	161	179	175	185	162		28.54	186	170	171	167	162	202	173	195	190	269	263	458	1047
28.55	158	189	148	181	197	194	159	184	179	183	171		28.55	181	171	173	165	166	204	171	207	191	284	273	496	966
28.56	165	178	143	175	188	208	164	184	181	188	182		28.56	169	168	170	163	174	201	176	223	195	298	275	533	935
28.57	159	169	144	174	182	208	167	179	183	184	178		28.57	171	165	165	160	181	195	176	225	202	310	274	582	900
28.58	145	169	149	179	178	201	169	171	186	175	163		28.58	181	163	160	159	186	187	171	218	211	322	299	638	864
28.59	147	171	152	185	179	199	169	161	182	178	159		28.59	174	168	155	165	183	185	170	211	220	343	331	694	770
28.6	156	184	154	191	182	198	168	152	175	186	160		28.6	159	176	162	175	176	186	169	204	229	367	350	752	654
28.61	157	190	149	181	183	197	162	154	172	192	157		28.61	160	179	169	175	183	185	175	209	228	388	369	800	562
28.62	155	184	143	166	183	195	155	160	170	199	152		28.62	165	180	171	172	195	183	181	216	224	409	408	846	477
28.63	152	183	144	177	178	193	161	163	172	190	155		28.63	168	180	173	175	185	191	185	230	239	425	446	909	396
28.64	148	186	146	190	173	191	168	165	174	180	158		28.64	171	180	173	178	172	199	188	244	255	440	472	974	315
28.65	151	181	150	182	180	194	169	158	169	171	160		28.65	169	162	171	177	169	198	188	257	282	462	502	1012	297
28.66	155	169	153	173	187	195	170	150	165	163	161		28.66	167	146	160	175	166	197	187	270	307	486	552	1046	280
28.67	163	171	146	178	186	181	170	152	171	174	165		28.67	171	154	152	156	167	200	187	273	295	524	601	1021	266
28.68	169	181	139	181	188	171	170	155	175	183	167		28.68	176	160	151	143	167	203	184	278	289	560	648	1001	253
28.69	169	174	139	170	202	188	164	164	171	176	158		28.69	188	156	153	160	168	205	176	292	317	586	691	1010	246
28.7	167	159	140	164	209	198	160	169	167	172	151		28.7	193	156	160	171	167	205	172	306	338	611	726	1012	238
28.71	158	160	147	174	193	187	167	163	166	174	153		28.71	177	167	160	167	159	200	179	318	339	629	755	992	230
28.72	155	165	150	180	184	180	170	157	165	178	155		28.72	167	173	153	166	158	196	185	326	347	646	776	961	224
28.73	162	168	148	179	188	180	167	154	164	186	158		28.73	170	168	153	174	170	191	187	328	368	657	812	907	222
28.74	165	171	148	179	191	187	169	154	164	184	159		28.74	174	164	157	175	174	190	191	330	391	675	862	852	217
28.75	163	169	151	180	192	201	177	156	164	168	158		28.75	179	163	160	168	167	192	197	334	416	699	900	793	207
28.76	161	167	152	182	195	200	176	157	167	165	158		28.76	185	163	163	164	172	196	201	350	441	716	930	740	205
28.77	159	171	149	186	199	183	166	159	172	174	157		28.77	191	165	161	163	189	199	203	378	464	726	932	691	209
28.78	154	176	147	186	199	181	166	162	167	172	158		28.78	188	169	158	161	187	196	213	408	484	727	921	651	207
28.79	149	188	146	185	198	188	173	165	156	164	159		28.79	178	175	156	160	171	188	229	440	502	721	916	616	200
28.8	158	193	150	184	196	190	174	163	158	170	162		28.8	175	168	155	166	165	194	225	461	512	747	914	562	194
28.81	173	177	156	184	194	191	171	160	165	183	167		28.81	176	156	156	175	164	207	212	478	518	787	895	500	189
28.82	166	167	158	187	194	183	166	158	170	181	165		28.82	175	165	157	173	164	199	219	505	552	802	874	454	191
28.83	153	170	159	189	195	173	160	157	175	175	162		28.83	175	179	156	168	164	186	230	535	593	810	892	412	195
28.84	151	174	157	192	195	172	168	160	179	172	163		28.84	173	178	156	169	174	196	236	568	629	816	907	378	199
28.85	150	179	155	195	195	173	178	164	182	170	165		28.85	172	175	160	171	185	210	242	602	665	821	877	345	203
28.86	152	185	152	191	187	181	167	161	178	173	164		28.86	174	167	163	173	175	195	250	627	680	807	849	323	200
28.87	154	191	149	186	181	188	157	158	174	176	163		28.87	176	159	163	174	165	181	260	654	694	794	832	301	198
28.88	147	188	138	176	189	182	159	161	168	174	165		28.88	173	168	161	165	174	199	283	694	715	825	806	278	198
28.89	142	178	131	168	194	177	161	165	163	174	167		28.89	172	173	156	158	183	214	304	732	741	853	752	257	198
28.9	147	175	145	172	185	173	162	166	168	175	168		28.9	175	166	156	165	188	217	314	755	791	869	709	250	196
28.91	153	176	154	175	178	172	162	166	171	174	168		28.91	175	161	162	173	190	220	327	781	825	877	686	242	193
28.92	157	175	150	174	176	177	165	165	173	169	162		28.92	165	163	162	182	186	224	345	820	807	860	654	231	187
28.93	161	175	145	174	178	178	167	163	172	170	159		28.93	160	166	156	188	185	229	365	857	804	845	609	223	186
28.94	166	173	138	177	186	170	168	162	167	185	164		28.94	166	170	157	188	192	237	390	890	831	834	565	223	195
28.95	166	172	135	183	194	172	170	160	165	191	165		28.95	173	172	163	187	196	243	417	929	851	816	521	227	198
28.96	161	174	138	192	201	187	172	159	167	186	160		28.96	181	169	168	183	196	245	446	974	860	788	478	237	194
28.97	158	176	140	194	203	190	178	160	165	180	159		28.97	185	172	173	185	207	257	473	1003	868	740	435	240	187
28.98	156	173	142	190	200	183	187	162	159	175	162		28.98	182	180	171	193	228	278	498	1016	876	673	408	235	177
28.99	155	172	146	190	194	180	183	169	160	174	165		28.99	184	175	166	190	242	290	520	1035	888	634	390	226	175
29	153	175	152	194	187	179	171	179	165	176	167		29	187	162	162	178	251	296	540	1056	903	613	372	215	178
29.01	161	175	154	189	188	186	171	175	162	173	171		29.01	184	168	158	177	266	304	577	1078	909	588	354	206	184
29.02	174	165	154	181	192	195	177	166	156	168	177		29.02	178	182	170	181	282	314	622	1100	911	560	314	199	193
29.03	169	160	153	175	197	196	177	160	161	167	172		29.03	179	186	182	197	293	353	683	1117	907	528	271	201	197
29.04	159	166	152	169	201	193	177	153	169	168	164		29.04	183	186	178	217	302	400	748	1133	902	496	262	206	199
29.05	157	173	150	171	204	189	176	159	172	177	155		29.05	186	186	176	225	313	411	799	1139	884	451	254	207	198
29.06	155	181	148	174	207	184	176	166	173	188	145		29.06	189	186	184	231	324	418	847	1143	864	405	250	207	196
29.07	156	185	147	179	214	191	175	166	164	189	145		29.07	198	195	191	243	354	436	894	1113	850	373	244	195	188
29.08	157	182	146	185	220	199	173	166	156	190	146		29.08	207	204	192	255	383	456	938	1080	834	342	226	184	181
29.09	162	184	146	194	212	199	171	169	155	178	146		29.09	210	214	199	263	408	505	957	1027	777	321	210	188	183
29.1	167	187	147	201	205	199	169	172	154	168	145		29.1	214	224	216	274	436	557	981	977	725	302	205	191	184
29.11	179	184	152	195	200	197	167	173	154	165	147		29.11	234	239	232	304	487	627	1040	948	710	290	201	189	178
29.12	189	178	156	193	199	197	169	172	156	163	150		29.12	251	249	245	331	537	696	1095	916	688	279	199	188	176
29.13	190	179	155	205	213	205	178	164	163	167	156		29.13	259	247	260	341	579	764	1141	874	646	271	197	193	185
29.14	191	183	157	209	226	208	183	161	166	172	158		29.14	271	253	279	354	635	833	1174	825	607	266	194	197	190
29.15	193	186	164	195	237	204	178	163	160	180	152		29.15	288	276	291	372	720	903	1181	760	575	265	193	197	184
29.16	192	189	170	189	251	198	172	170	157	181	155		29.16	306	301	298	397	804	971	1186	703	543	258	195	198	182
29.17	185	198	174	194	266	188	167	182	158	173	170		29.17	325	328	318	431	884	1035	1189	660	512	240	197	200	186
29.18	190	207	184	209	277	194	170	189	157	171	173		29.18	343	358	344	468	973	1134	1198	617	479	229	199	194	187
29.19	208	210	200	234	284	215	180	193	155	175	165		29.19	360	392	380	506	1073	1269	1214	576	444	225	197	181	186
29.2	221	214	202	248	300	218	189	205	159	172	165		29.2	381	419	420	550	1211	1365	1192	533	411	217	193	177	184
29.21	232	234	192	255	322	209	199	224	166	166	172		29.21	405	441	461	598	1376	1434	1145	491	381	206	195	179	181
29.22	259	251	200	261	333	211	206	230	172	172	174		29.22	449	471	503	702	1531	1508	1107	453	361	204	199	185	183
29.23	294	259	215	266	338	218	213	231	177	183	175		29.23	502	505	533	833	1681	1584	1072	418	346	206	193	193	187
29.24	298	271	220	279	368	240	215	230	175	176	179		29.24	548	555	565	946	1812	1597	1030	394	328	211	187	197	189
29.25	294	288	221	294	404	265	217	229	171	162	184		29.25	592	610	653	1054	1936	1590	985	373	309	216	190	201	190
29.26	317	306	235	312	433	283	228	250	171	171	188		29.26	678	696	742	1208	1961	1571	951	355	289	216	193	200	185
29.27	343	325	250	330	460	300	240	273	172	184	191		29.27	771	786	837	1370	1970	1551	918	338	269	216	186	198	180
29.28	395	343	262	357	521	307	236	297	179	188	201		29.28	872	909	950	1582	1964	1509	806	306	260	206	180	189	179
29.29	448	360	275	387	583	313	232	319	184	192	211		29.29	977	1035	1121	1799	1954	1465	692	274	251	197	181	180	179
29.3	489	381	310	441	639	313	267	332	178	192	215		29.3	1182	1201	1302	2076	1852	1387	657	267	243	195	181	180	178
29.31	530	405	341	491	699	315	298	346	173	193	219		29.31	1400	1384	1504	2341	1750	1302	620	260	235	193	180	182	177
29.32	579	449	348	513	781	340	300	372	180	203	226		29.32	1700	1679	1727	2525	1650	1176	578	251	231	192	181	186	184
29.33	633	502	358	548	882	366	306	402	190	214	237		29.33	2012	1999	1981	2653	1544	1061	530	240	226	194	191	191	187
29.34	707	548	379	627	1054	395	330	449	204	228	262		29.34	2365	2408	2255	2579	1414	989	466	220	217	204	197	198	183
29.35	794	592	414	715	1223	427	361	497	217	237	284		29.35	2659	2807	2547	2467	1283	906	414	205	206	210	196	202	182
29.36	911	678	478	825	1387	467	407	548	227	235	296		29.36	2825	3187	2726	2271	1149	799	388	202	190	204	191	199	186
29.37	1051	771	544	958	1562	519	449	611	232	236	310		29.37	2791	3334	2823	2083	1018	710	368	201	181	199	181	193	191
29.38	1224	872	611	1124	1753	587	485	692	230	244	328		29.38	2462	3134	2742	1908	891	647	358	205	180	195	172	184	196
29.39	1413	977	695	1319	1919	650	538	779	238	259	352		29.39	2165	2842	2574	1769	786	588	336	208	184	197	163	181	193
29.4	1618	1182	795	1543	2060	706	609	873	257	283	381		29.4	1902	2455	2331	1669	704	534	301	210	192	204	165	183	182
29.41	1898	1400	910	1777	2112	797	671	968	268	304	434		29.41	1759	2173	2064	1528	617	482	285	203	194	205	171	184	176
29.42	2232	1700	1036	2018	2100	914	728	1063	273	322	503		29.42	1702	1967	1938	1357	527	431	282	188	193	201	172	185	175
29.43	2522	2012	1207	2214	1933	1034	813	1186	292	344	591		29.43	1653	1902	1838	1180	461	394	269	196	189	202	170	185	179
29.44	2790	2365	1401	2388	1691	1154	912	1323	318	367	688		29.44	1607	1907	1682	1000	406	364	253	215	184	206	173	185	186
29.45	2938	2659	1595	2401	1540	1302	1041	1443	334	407	797		29.45	1399	1738	1523	838	367	341	250	207	182	205	176	188	178
29.46	3049	2825	1789	2363	1418	1459	1180	1557	346	451	910		29.46	1141	1515	1358	681	332	319	251	191	182	202	172	193	165
29.47	2880	2791	1947	2223	1336	1591	1312	1651	386	484	1075		29.47	916	1240	1184	583	311	302	230	186	187	198	169	191	169
29.48	2662	2462	2098	2065	1260	1719	1443	1742	429	515	1249		29.48	697	956	952	495	292	287	205	183	194	194	170	189	176
29.49	2385	2165	2192	1846	1133	1794	1566	1678	474	588	1355		29.49	562	759	741	428	273	267	209	187	175	195	171	194	188
29.5	2108	1902	2277	1627	1001	1862	1687	1602	519	664	1448		29.5	436	570	606	363	254	248	214	191	156	197	172	200	199
29.51	1967	1759	2173	1520	860	1794	1773	1443	588	753	1305		29.51	388	494	493	324	247	241	212	183	164	193	172	191	183
29.52	1823	1702	2059	1411	720	1721	1842	1293	660	845	1162		29.52	342	421	429	288	240	233	208	176	173	191	172	184	170
29.53	1667	1653	1872	1276	587	1619	1801	1202	746	954	1022		29.53	312	366	379	279	231	222	191	170	185	190	175	196	179
29.54	1504	1607	1693	1133	472	1509	1741	1114	837	1053	906		29.54	285	319	351	270	218	214	180	167	189	189	183	204	185
29.55	1317	1399	1545	956	422	1374	1610	1042	939	1115	876		29.55	272	299	319	261	192	215	190	174	168	189	185	197	183
29.56	1120	1141	1410	792	375	1253	1474	960	1037	1173	852		29.56	260	280	284	248	176	213	194	181	155	190	177	192	184
29.57	902	916	1304	657	335	1165	1325	853	1124	1224	842		29.57	251	263	263	226	184	203	186	185	163	195	177	191	192
29.58	709	697	1192	541	307	1063	1209	738	1207	1253	801		29.58	239	251	252	212	191	197	179	185	171	198	185	192	193
29.59	552	562	1071	454	296	939	1144	608	1286	1249	714		29.59	222	247	241	214	199	198	174	178	180	198	184	195	181
29.6	439	436	921	388	277	806	1060	505	1344	1203	610		29.6	214	236	231	208	193	198	172	173	178	197	176	197	177
29.61	372	388	742	344	249	666	957	431	1381	1111	488		29.61	217	218	218	195	173	198	176	168	164	196	178	197	182
29.62	332	342	596	318	235	554	834	374	1368	1040	391		29.62	216	204	206	190	169	201	180	171	165	197	185	188	186
29.63	312	312	474	306	233	464	696	330	1318	985	315		29.63	212	194	202	190	177	206	184	179	178	200	182	171	189
29.64	292	285	406	285	229	406	587	297	1256	892	278		29.64	207	191	199	194	174	203	184	174	177	199	176	173	189
29.65	273	272	367	259	224	364	493	270	1188	780	262		29.65	202	193	198	200	166	196	181	164	169	196	168	185	187
29.66	248	260	332	256	214	331	428	253	1103	712	244		29.66	194	186	198	189	164	192	177	164	168	192	161	181	196
29.67	221	251	299	260	203	301	373	239	1013	659	225		29.67	186	177	186	174	165	188	173	167	168	187	160	173	209
29.68	216	239	280	244	194	280	340	218	924	593	209		29.68	176	168	176	171	169	189	167	178	163	189	159	181	207
29.69	215	222	264	225	185	261	311	195	834	524	192		29.69	165	160	179	170	174	190	161	191	156	193	163	192	202
29.7	211	214	236	213	187	256	283	195	767	452	203		29.7	162	171	181	172	160	177	165	180	162	192	165	184	197
29.71	207	217	207	202	189	252	257	197	702	382	215		29.71	159	182	177	174	146	163	169	168	169	190	160	176	193
29.72	193	216	199	200	194	234	236	191	612	341	198		29.72	164	170	171	165	149	180	164	177	161	182	158	181	204
29.73	179	212	192	198	198	218	218	185	525	300	181		29.73	169	161	159	157	151	195	161	184	155	175	167	186	213
29.74	170	207	191	199	200	214	223	186	455	265	166		29.74	165	172	154	160	153	188	167	177	166	175	172	186	207
29.75	164	202	190	200	200	211	221	186	388	236	155		29.75	161	178	159	162	154	184	172	170	173	176	168	186	205
29.76	165	194	189	202	196	212	195	182	330	228	160		29.76	157	163	159	161	154	188	173	168	163	181	168	186	218
29.77	164	186	186	199	194	207	177	175	283	221	166		29.77	157	156	153	159	152	187	171	166	157	189	174	184	229
29.78	157	176	184	187	196	188	173	163	260	215	172		29.78	166	169	152	154	151	175	161	162	161	201	180	181	235
29.79	152	165	178	180	195	179	178	163	242	211	171		29.79	171	172	155	154	154	170	156	161	160	201	186	181	231
29.8	151	162	168	181	187	184	196	185	231	208	159		29.8	169	159	155	163	164	176	161	165	151	180	186	187	209
29.81	157	159	162	181	187	189	203	190	222	207	149		29.81	168	154	153	170	165	180	168	165	150	174	182	192	199
29.82	170	164	160	180	196	192	199	177	218	207	144		29.82	167	157	159	177	158	180	177	161	160	185	174	196	203
29.83	172	169	161	180	189	190	188	169	211	200	147		29.83	166	162	168	177	157	183	173	165	163	184	164	201	202
29.84	164	165	165	182	170	182	174	165	201	189	158		29.84	165	168	159	172	161	187	159	177	161	172	169	208	198
29.85	158	161	159	178	171	185	171	160	194	179	160		29.85	165	163	147	159	158	186	154	179	162	176	178	207	193
29.86	152	157	148	172	182	194	174	153	187	169	158		29.86	166	152	150	142	152	182	155	175	164	189	177	201	186
29.87	153	157	143	170	189	188	174	151	181	166	161		29.87	164	151	154	151	154	178	163	173	167	190	173	202	190
29.88	156	166	139	168	195	176	174	149	175	166	166		29.88	161	154	148	169	159	174	173	173	170	187	180	205	197
29.89	152	171	140	171	180	176	176	152	171	170	162		29.89	163	153	142	158	159	183	168	166	163	189	187	202	181
29.9	146	169	142	173	161	178	177	155	167	176	157		29.9	166	150	145	141	158	193	160	158	154	191	185	198	160
29.91	150	168	141	177	164	178	163	160	173	184	154		29.91	166	150	149	148	151	188	163	156	168	186	183	203	169
29.92	154	167	140	181	169	177	147	164	179	192	150		29.92	166	149	154	157	145	180	167	155	184	180	180	208	179
29.93	149	166	141	186	174	182	152	156	172	166	151		29.93	161	157	157	155	153	175	163	161	177	180	180	200	170
29.94	145	165	143	190	179	186	157	148	165	144	151		29.94	157	163	152	154	160	169	159	166	172	181	187	194	162
29.95	148	165	146	185	179	185	162	145	162	159	150		29.95	153	157	150	159	156	169	164	163	172	179	194	206	169
29.96	149	166	148	179	178	183	165	142	159	169	149		29.96	151	152	153	162	155	169	168	161	170	179	200	215	174
29.97	144	164	146	170	172	177	163	137	158	161	147		29.97	154	149	153	157	162	174	171	164	160	190	198	209	171
[truncated: 3,999 more rows]
[truncated: 6 more columns]

## Sheet: Fig. 3
Fig. 3a-XRD patterns for fresh and aged powder				Fig. 3b-Thermo-stability				Fig. 3c-Photo-stability				Fig. 3d-Temperature dependent-PL spectra																	Fig. 3e-PL thermal-quenching			Fig. 3f-Heating and cooling cycles			Fig. 3g-Optical power measurement					Fig. 3h-EL spectra (3D data)
2-Theta (degree)	Intensity of fresh powder	Intensity of aged powder		Time (h)	Intensity	Error bar		Time (h)	Intensity	Error bar		λ (nm)	PL at 123 K	PL at 148 K	PL at 173 K	PL at 198 K	PL at 223 K	PL at 248 K	PL at 273 K	PL at 298 K	PL at 323 K	PL at 348 K	PL at 373 K	PL at 398 K	PL at 423 K	PL at 448 K	PL at 473 K		Temperature (oC)	Normalized intensity		cycle number	PL intensity		Current (mA)	UV light (mW)	STE (mW)	Total (mW)		Wavelength (nm)	50 mA	75 Ma	100 mA	125 mA	150 mA	175 mA	200 mA	225 mA	250 mA
10	59	109		0	1	0.01326		0	1	0.00358		400.215	460	473	467	467	461	477	463	471	468	463	470	471	469	475	466		123	1		0.5	100		50	0.45891	11.2239	11.6828		350.649	0.6368	1.2344	1.8248	2.2712	2.668	2.9534	3.252	3.4569	3.5555
10.01	63	125		100	0.9891	0.02759		100	0.95733	0.000457242		400.483	471	481	479	488	464	476	470	487	481	472	484	469	474	470	480		148	1.00751		1	60.7907		75	0.64431	18.5764	19.2207		351.439	0.7102	1.3185	1.8969	2.4223	2.8084	3.1734	3.415	3.6556	3.7965
10.02	66	139		200	0.92314	0.03852		200	0.98512	0.00143		400.751	504	497	503	514	498	498	496	511	500	507	506	493	505	490	499		173	1.00211		1.5	96.5564		100	0.81912	25.676	26.4951		352.23	0.7167	1.4191	2.0284	2.5293	2.961	3.3253	3.6116	3.8197	3.9969
10.03	62	132		300	0.92388	0.01921		300	0.94279	0.00868		401.02	526	522	506	527	516	507	514	527	518	523	520	505	523	507	505		198	1.00387		2	58.9667		125	0.98021	32.1844	33.1646		353.021	0.7775	1.4516	2.0524	2.6343	3.1482	3.4688	3.7887	3.9616	4.192
10.04	59	128		400	0.91751	0.01844		400	0.96627	0.01082		401.288	517	524	508	516	510	504	511	514	524	515	508	508	514	513	507		223	1.00339		2.5	94.8023		150	1.1225	37.8708	38.9933		353.811	0.8074	1.5476	2.2058	2.8117	3.3367	3.715	4.0423	4.2597	4.4011
10.05	63	132		500	0.91814	0.01921		500	0.96063	0.0071		401.556	533	541	534	539	535	534	544	533	549	532	537	534	538	527	532		248	0.99699		3	59.9507		175	1.24546	42.3704	43.6159		354.601	0.8384	1.6159	2.3049	2.9264	3.4124	3.8322	4.175	4.4295	4.6168
10.06	65	132		600	0.9131	0.00568		600	0.93511	0.00493		401.825	532	538	540	544	534	531	536	539	549	533	545	533	539	519	535		273	0.98377		3.5	94.0149		200	1.35544	45.5871	46.9425		355.392	0.8887	1.6951	2.4712	3.1001	3.6841	4.06	4.4395	4.6953	4.9047
10.07	61	120		700	0.90336	0.04802		700	0.97643	0.000499445		402.093	499	495	501	491	488	488	486	506	517	492	500	485	482	475	487		298	0.94214		4	60.6438		225	1.46041	47.5084	48.9688		356.182	0.9194	1.8737	2.6929	3.3857	3.9699	4.4844	4.807	5.1262	5.3124
10.08	58	115		800	0.89478	0.02686		800	0.96716	0.03079		402.361	507	490	500	484	501	491	497	515	509	504	507	499	486	490	490		323	0.91439		4.5	93.3992		250	1.56708	48.0722	49.6393		356.972	1.0246	1.9851	2.8731	3.6441	4.2793	4.8037	5.1758	5.5353	5.7049
10.09	58	124		900	0.91063	0.00863		900	0.96019	0.03581		402.63	482	482	489	479	505	488	486	487	484	485	485	486	477	490	478		348	0.88657		5	59.6184		275	1.67441	47.1745	48.8489		357.762	1.1513	2.1874	3.1596	4.0002	4.7318	5.3057	5.7125	5.9912	6.2427
10.1	58	133		1000	0.90042	0.02494		1000	0.95425	0.01194		402.898	468	465	482	472	489	474	473	463	469	473	478	470	460	478	468		373	0.837		5.5	93.0934		300	1.79711	45.2472	47.0443		358.552	1.2811	2.5623	3.6549	4.7105	5.6328	6.2394	6.7761	7.1026	7.3804
10.11	57	140										403.166	466	470	476	476	482	470	477	454	464	472	468	471	470	476	474		398	0.78395		6	60.6459		325	1.92506	42.4618	44.3869		359.342	1.4049	2.8593	4.1147	5.3108	6.3757	7.0674	7.6989	7.9843	8.3415
10.12	57	140										403.435	452	453	457	456	462	453	461	453	458	461	448	457	457	460	463		423	0.72218		6.5	93.0705		350	2.0689	39.4687	41.5376		360.132	1.5813	3.2446	4.7175	6.1035	7.2584	8.1247	8.8142	9.3191	9.6658
10.13	57	132										403.703	475	471	486	486	487	483	482	478	488	491	474	481	489	483	490		448	0.6528		7	60.1297		375	2.22779	36.242	38.4698		360.922	1.7829	3.7272	5.5761	7.2104	8.5842	9.5965	10.3935	10.8919	11.3957
10.14	60	133										403.971	471	474	476	470	485	482	473	477	478	477	466	468	468	476	484		473	0.57735		7.5	92.9449		400	2.36912	32.7689	35.138		361.712	2.0722	4.2768	6.4191	8.216	9.7973	11.1001	11.9698	12.7183	13.1551
10.15	65	138										404.239	450	446	436	435	433	448	446	446	453	439	429	440	437	453	451					8	60.7289		425	2.54011	29.4794	32.0195		362.501	2.411	5.032	7.5135	9.6776	11.5848	13.1259	14.2228	15.007	15.6016
10.16	66	137										404.508	451	440	441	450	435	448	453	447	460	447	445	454	452	455	457					8.5	92.6316		450	2.7148	26.4077	29.1225		363.291	2.985	6.1676	9.1702	11.9145	14.21	16.054	17.5003	18.5677	19.2848
10.17	66	134										404.776	479	460	470	467	470	457	461	469	472	477	474	470	479	476	472					9	59.641		475	2.88751	23.532	26.4195		364.08	3.2981	6.8974	10.1315	13.2015	15.7408	17.6721	19.3363	20.5837	21.6045
10.18	62	125										405.044	504	494	494	491	500	489	486	504	503	492	509	510	510	499	495					9.5	92.1946		500	3.04833	21.0261	24.0744		364.87	3.9222	8.0549	11.9103	15.3155	18.3608	20.6992	22.6281	24.2666	25.6246
10.19	58	114										405.312	498	495	488	487	495	482	491	498	498	488	512	504	500	498	484					10	59.5932							365.659	4.4948	9.259	13.4878	17.3704	20.6833	23.4747	25.7639	27.4978	28.979
10.2	61	121										405.581	454	455	450	458	453	439	458	462	454	466	484	459	457	461	443													366.449	5.2601	10.7297	15.7315	20.3291	24.1472	27.1092	29.84	31.8758	33.8206
10.21	64	130										405.849	480	485	483	504	483	474	490	494	480	499	503	488	490	492	474													367.238	5.7626	11.6007	16.987	21.7489	25.7994	29.1526	31.8413	34.1955	36.244
10.22	62	138										406.117	518	514	516	533	525	519	524	518	503	522	521	514	519	527	516													368.027	6.526	13.0165	18.8939	24.1109	28.6657	32.3803	35.4108	38.0222	40.2274
10.23	60	146										406.385	508	506	506	503	513	501	499	497	497	499	498	488	495	502	499													368.816	7.3262	14.5745	21.0499	26.7916	31.7927	35.5134	38.9567	41.7246	44.449
10.24	64	132										406.653	509	521	520	516	516	522	514	515	522	513	521	508	503	504	512													369.605	8.4201	16.4206	23.5751	29.9214	35.3396	39.666	43.3793	46.5659	49.578
10.25	66	122										406.922	516	524	517	521	524	530	521	527	534	531	530	524	515	507	516													370.394	9.2045	17.9066	25.592	32.2853	37.9669	42.699	46.5851	50.0072	53.3186
10.26	58	129										407.19	475	476	485	489	490	487	478	493	492	497	489	488	485	477	486													371.183	10.0323	19.4566	27.5163	34.5416	40.631	45.5566	49.7174	53.3988	56.8492
10.27	54	133										407.458	455	463	470	464	467	467	464	459	475	467	465	468	466	456	464													371.972	11.1366	21.2701	30.0424	37.4551	44.0533	49.2476	53.5844	57.5776	61.4523
10.28	59	126										407.726	461	476	484	477	469	465	473	462	471	472	480	474	459	457	461													372.76	12.1601	23.0391	32.3224	40.0604	46.6324	52.2858	56.823	61.0808	65.1288
10.29	61	120										407.994	497	502	505	503	498	492	505	499	500	503	508	494	495	486	498													373.549	13.1619	24.4386	33.7836	41.8256	48.752	54.317	59.0397	63.7273	68.162
10.3	58	115										408.262	530	536	536	525	530	526	539	543	534	533	535	533	540	529	528													374.338	13.8704	25.5148	34.8388	42.8876	49.8218	55.5854	60.3765	65.0881	69.9483
10.31	57	114										408.53	475	488	493	483	492	483	504	496	492	483	491	489	493	491	477													375.126	14.7353	26.5155	35.9527	44.19	51.2394	57.2027	62.3214	67.0472	72.1056
10.32	56	117										408.799	451	454	464	464	462	465	472	464	464	463	475	469	465	465	455													375.914	15.5655	27.7164	37.4092	45.8198	52.9978	59.0698	64.3393	69.18	74.3336
10.33	56	123										409.067	447	455	462	463	464	466	465	458	453	460	468	457	460	452	444													376.703	15.6706	27.5366	36.9041	45.0831	52.1699	58.2263	63.367	68.2645	73.4768
10.34	56	130										409.335	485	481	491	478	488	496	493	481	473	489	487	481	471	483	475													377.491	15.7454	27.4622	36.8975	44.8357	51.8442	57.8216	63.2651	68.2091	73.4216
10.35	58	137										409.603	508	497	498	501	503	510	504	505	498	510	509	498	484	506	492													378.279	15.9852	27.5511	36.9725	45.1958	52.1906	58.1514	63.4432	68.5926	73.7534
10.36	61	144										409.871	504	504	507	513	510	516	507	511	501	517	508	512	488	509	492													379.067	16.0606	27.5909	37.023	45.1852	51.9792	57.9781	63.4757	68.8777	74.09
10.37	62	139										410.139	483	498	506	497	495	501	501	481	495	500	494	502	477	500	484													379.855	15.5846	26.7515	35.7726	43.5196	50.1096	55.9299	61.1561	66.3087	71.4834
10.38	62	130										410.407	434	442	448	445	440	449	437	433	447	443	449	452	433	455	436													380.643	15.9788	27.3893	36.808	44.5477	51.3338	57.4075	62.9403	67.9271	73.4436
10.39	57	128										410.675	452	463	450	463	446	457	443	454	468	453	450	457	456	465	446													381.431	15.5605	26.8187	35.7389	43.3019	49.9419	55.5726	60.7998	65.7918	71.1796
10.4	51	127										410.943	485	490	489	498	479	488	470	480	502	495	482	495	505	484	484													382.219	15.0747	25.7512	34.0628	41.2652	47.7082	53.0103	58.1431	62.9001	68.0928
10.41	57	122										411.211	506	504	507	506	494	503	484	498	522	520	506	513	517	502	500													383.007	15.0053	25.2934	33.5453	40.4955	46.5222	51.8388	56.6381	61.3769	66.755
10.42	65	116										411.479	513	514	505	509	501	502	495	512	532	516	521	507	513	502	501													383.794	14.786	24.9227	32.8306	39.6477	45.3506	50.3781	55.2616	60.0781	65.0205
10.43	62	121										411.747	500	501	505	504	502	500	499	510	516	514	517	500	517	493	493													384.582	14.095	23.7862	30.9452	37.3877	42.7573	47.5851	52.0911	56.7028	61.5876
10.44	59	127										412.015	483	486	497	490	494	484	490	498	495	491	491	493	501	487	487													385.37	13.7667	22.8214	29.9048	35.7328	40.9869	45.538	50.1673	54.5073	59.2491
10.45	56	130										412.283	462	450	478	476	470	448	475	473	471	459	458	471	466	464	466													386.157	13.2402	21.7494	28.1063	33.6474	38.7226	42.9616	47.2702	51.5639	55.9764
10.46	55	132										412.551	480	465	482	484	475	457	489	476	463	476	475	476	466	479	462													386.944	12.6949	20.6816	26.7852	32.1031	36.8492	41.0695	45.2327	49.3016	53.6464
10.47	59	132										412.819	489	493	507	507	493	479	503	495	482	496	498	495	493	499	489													387.732	12.0002	19.4213	25.1462	30.1542	34.6863	38.6384	42.5593	46.3441	50.7453
10.48	61	129										413.087	473	487	498	512	493	483	485	490	485	491	485	490	488	474	484													388.519	11.2133	18.1132	23.5549	28.2357	32.3619	36.2573	39.9362	43.64	47.5839
10.49	60	120										413.355	485	493	493	505	493	501	474	483	489	499	488	486	484	480	476													389.306	10.5129	16.9263	21.9781	26.4059	30.3582	34.0645	37.4692	40.8878	44.5954
10.5	57	117										413.623	508	513	502	517	509	519	493	507	512	520	502	503	498	504	503													390.093	9.4933	15.366	20.0149	24.0416	27.6523	30.8551	34.1905	37.345	40.6873
10.51	51	123										413.891	507	498	500	500	493	505	501	503	505	510	494	498	486	501	499													390.88	9.2977	14.9854	19.6152	23.5846	27.0318	30.3837	33.5592	36.6001	40.0384
10.52	49	126										414.159	486	480	483	486	472	475	484	484	484	479	477	470	465	480	482													391.667	8.6372	13.8932	18.2344	21.932	25.357	28.2948	31.1831	34.2165	37.4271
10.53	53	124										414.427	445	436	442	446	446	445	446	437	448	433	442	434	422	438	437													392.454	7.8808	12.8746	16.8586	20.2796	23.3676	26.2948	28.9138	31.6535	34.54
10.54	55	126										414.695	454	439	451	446	457	451	446	441	458	450	442	439	433	451	445													393.241	7.5067	12.3116	15.9519	19.2697	22.226	24.9121	27.4912	30.1675	32.857
10.55	55	132										414.963	519	515	524	521	514	513	518	502	531	514	511	513	514	508	517													394.027	6.9865	11.5497	15.058	18.2166	20.9702	23.4844	25.8478	28.358	31.0057
10.56	57	133										415.231	536	534	555	533	537	553	543	541	551	540	549	539	542	527	543													394.814	6.346	10.5849	13.8709	16.7058	19.2601	21.6582	23.8327	26.135	28.6264
10.57	62	132										415.499	517	507	531	513	522	537	515	537	533	536	532	520	526	509	532													395.6	6.1057	9.9757	13.0878	15.7702	18.1801	20.4366	22.4991	24.6219	26.9097
10.58	64	128										415.767	514	504	512	510	524	528	509	523	526	535	536	519	525	501	527													396.387	5.8162	9.5513	12.4786	15.0499	17.4108	19.4151	21.5389	23.658	25.6863
10.59	64	123										416.035	493	501	485	496	497	499	498	498	506	504	506	506	504	489	493													397.173	5.3636	8.7299	11.4348	13.7645	15.831	17.9121	19.6709	21.6471	23.5644
10.6	61	125										416.303	470	484	475	487	485	491	483	487	493	484	498	486	485	488	470													397.96	5.1172	8.3397	10.8098	13.2034	15.2093	17.1326	18.9869	20.6341	22.4516
10.61	56	128										416.57	476	486	481	494	493	499	494	499	502	487	506	485	497	500	470													398.746	4.7794	7.8608	10.2637	12.42	14.3485	16.1567	17.9743	19.5607	21.3955
10.62	56	119										416.838	546	552	547	552	567	557	564	559	580	565	562	559	561	559	545													399.532	4.4325	7.419	9.7309	11.832	13.6408	15.3298	16.8584	18.5659	20.1737
10.63	57	109										417.106	578	569	564	569	583	583	583	588	597	593	587	573	575	574	577													400.318	4.1634	6.917	9.0762	11.1043	12.7772	14.4248	15.9752	17.3829	18.9478
10.64	62	120										417.374	510	506	503	504	510	524	513	532	523	520	522	508	511	514	522													401.104	3.8888	6.4449	8.6066	10.413	12.1002	13.6153	15.0163	16.4682	17.7732
10.65	66	131										417.642	489	483	497	497	495	501	493	516	510	510	520	496	502	495	507													401.89	3.6354	6.0839	8.1532	9.9423	11.6364	13.128	14.2838	15.548	16.922
10.66	58	127										417.91	492	513	519	510	517	519	517	521	534	531	536	506	503	521	514													402.676	3.518	5.8852	7.9798	9.7193	11.3283	12.7191	13.9526	15.2163	16.3587
10.67	53	125										418.178	495	523	526	507	516	522	521	523	540	532	539	519	509	529	515													403.462	3.2738	5.5553	7.5163	9.2867	10.7409	12.0766	13.2966	14.4109	15.515
10.68	58	131										418.445	488	502	523	504	500	514	517	524	530	523	531	521	507	504	513													404.248	3.1729	5.4414	7.3609	9.0622	10.4294	11.8584	13.0134	14.041	15.1214
10.69	60	135										418.713	522	524	544	539	515	538	545	553	553	546	541	543	544	533	531													405.033	2.9917	5.2138	7.052	8.7057	10.0108	11.3252	12.4154	13.4626	14.4505
10.7	54	136										418.981	544	532	552	559	539	554	558	561	562	571	558	546	563	558	548													405.819	2.856	5.0516	6.8026	8.3905	9.8303	10.9898	12.0965	13.0442	13.8992
10.71	52	134										419.249	519	508	523	531	523	533	539	538	527	548	526	536	539	531	535													406.604	2.7272	4.8408	6.6355	8.1776	9.4797	10.6778	11.6329	12.5816	13.4919
10.72	56	128										419.517	517	508	529	534	533	540	545	548	537	543	535	540	532	540	524													407.39	2.6703	4.6748	6.3891	7.8781	9.1693	10.3482	11.1825	12.1671	12.9751
10.73	58	123										419.784	544	554	557	577	582	585	575	590	582	581	568	571	547	570	550													408.175	2.5984	4.6229	6.3473	7.7888	9.1838	10.2366	11.2171	12.0868	12.7737
10.74	55	121										420.052	525	548	548	559	574	558	566	586	566	573	564	551	539	558	534													408.96	2.5189	4.4726	6.1835	7.6032	8.9395	9.9463	10.8793	11.7184	12.4224
10.75	54	120										420.32	508	534	539	526	540	535	552	573	546	564	549	535	532	547	506													409.745	2.4788	4.4789	6.0794	7.6218	8.8389	9.8917	10.8327	11.6039	12.3127
10.76	55	119										420.588	520	542	550	549	553	547	561	581	564	569	564	550	551	547	519													410.531	2.4737	4.4195	6.0819	7.5333	8.7655	9.791	10.715	11.4145	12.1519
10.77	54	121										420.855	510	523	524	545	554	541	546	563	555	560	557	560	553	532	526													411.316	2.3852	4.3341	5.9698	7.4011	8.6601	9.6768	10.5307	11.3037	11.9079
10.78	52	124										421.123	485	499	489	499	533	527	527	531	531	536	532	533	532	499	492													412.101	2.2971	4.2007	5.8314	7.3251	8.4546	9.5417	10.3814	11.032	11.6342
10.79	54	123										421.391	516	529	520	524	546	559	549	554	563	571	566	549	554	529	528													412.885	2.2967	4.2491	5.9735	7.3857	8.564	9.6088	10.4341	11.1501	11.6677
10.8	56	120										421.658	572	583	574	585	596	594	604	603	609	624	611	600	599	597	582													413.67	2.2582	4.1658	5.9183	7.2478	8.5741	9.5326	10.2691	11.0675	11.5482
10.81	56	120										421.926	569	577	572	580	595	589	609	609	609	605	611	595	599	591	580													414.455	2.2979	4.2273	5.9524	7.3582	8.6927	9.6024	10.4527	11.0827	11.6303
10.82	56	120										422.194	552	566	572	581	592	589	604	607	621	609	611	596	599	587	573													415.24	2.3082	4.316	6.0366	7.5505	8.7615	9.8119	10.6623	11.2536	11.7887
10.83	57	120										422.462	547	556	565	575	574	576	602	598	609	606	595	592	594	588	561													416.024	2.3367	4.3426	6.0112	7.529	8.7913	9.817	10.6282	11.2221	11.7461
10.84	58	119										422.729	552	564	573	600	592	599	612	614	627	623	618	607	613	603	584													416.809	2.2273	4.2573	5.9437	7.5113	8.7202	9.7171	10.4666	11.0561	11.4943
10.85	56	113										422.997	560	569	578	603	603	613	620	614	635	642	631	619	626	600	593													417.593	2.276	4.3292	6.0728	7.5322	8.8042	9.7938	10.617	11.1695	11.6089
10.86	54	107										423.265	601	616	622	644	650	666	662	653	669	681	664	658	658	645	635													418.378	2.3067	4.4129	6.2052	7.714	9.0556	10.0964	10.7629	11.3996	11.7989
10.87	62	111										423.532	596	617	625	638	658	661	659	656	662	683	656	651	656	645	630													419.162	2.3436	4.4842	6.3393	7.8464	9.2315	10.2443	10.98	11.6385	12.0237
10.88	69	114										423.8	556	588	597	601	612	627	620	632	632	644	632	623	619	612	601													419.946	2.3831	4.4947	6.3542	7.9613	9.3038	10.2991	11.0367	11.7166	12.1096
10.89	66	114										424.068	594	618	614	624	631	655	650	678	659	673	671	662	647	650	636													420.73	2.4136	4.5536	6.458	8.0004	9.3671	10.3899	11.2346	11.7796	12.1035
10.9	64	117										424.335	585	605	599	615	621	636	655	672	657	670	658	645	640	624	619													421.514	2.4158	4.6902	6.6431	8.2155	9.6252	10.5719	11.4917	12.0352	12.4195
10.91	64	128										424.603	581	586	589	602	619	624	657	652	654	661	653	617	630	613	605													422.298	2.4162	4.6768	6.6528	8.293	9.5995	10.6783	11.451	12.0722	12.4026
10.92	63	133										424.87	613	613	611	628	650	646	682	671	684	686	682	659	653	642	633													423.082	2.5021	4.7918	6.7387	8.3861	9.7866	10.8664	11.6693	12.209	12.595
10.93	57	125										425.138	608	612	614	633	659	651	691	670	686	685	678	667	658	640	641													423.866	2.4892	4.7868	6.8367	8.4681	9.9102	10.9925	11.7876	12.4386	12.6723
10.94	54	121										425.406	587	615	614	635	652	662	685	670	693	669	674	669	656	643	621													424.65	2.557	4.9245	6.969	8.6742	10.1377	11.2866	12.0505	12.7315	13.0266
10.95	52	124										425.673	599	621	630	641	649	678	691	679	707	681	685	679	657	656	625													425.434	2.553	4.9632	7.0373	8.8067	10.2981	11.4505	12.352	12.7658	13.1282
10.96	54	123										425.941	597	610	628	635	661	672	684	678	688	681	681	674	665	654	620													426.217	2.6784	5.1374	7.2548	9.0871	10.6295	11.7501	12.6944	13.226	13.5488
10.97	59	118										426.208	628	638	659	650	691	705	708	712	715	730	718	708	694	684	650													427.001	2.6798	5.264	7.3637	9.2376	10.7413	11.9537	12.7869	13.4074	13.7313
10.98	61	117										426.476	645	650	666	671	706	725	727	735	735	757	736	738	710	698	670													427.784	2.7247	5.3143	7.4703	9.3376	10.8713	12.0735	12.9801	13.5999	13.9546
10.99	60	119										426.744	619	630	650	668	685	715	712	731	714	730	711	726	705	686	654													428.568	2.8185	5.3938	7.6462	9.573	11.1495	12.4384	13.256	13.9292	14.2961
11	59	121										427.011	618	631	645	669	686	697	710	732	708	720	716	714	706	687	648													429.351	2.8206	5.5323	7.8712	9.8256	11.4718	12.7491	13.6352	14.2287	14.6253
11.01	57	123										427.279	605	624	634	665	672	679	701	710	703	713	707	702	693	671	636													430.134	2.898	5.5803	7.9837	9.9244	11.6232	12.8416	13.7299	14.4206	14.6986
11.02	63	119										427.546	609	629	638	655	667	690	712	716	712	713	709	710	695	665	643													430.917	2.9498	5.6529	8.1366	10.1308	11.8213	13.1815	14.081	14.7387	15.0257
11.03	71	114										427.814	629	659	653	678	680	714	728	740	727	736	723	734	704	687	669													431.7	3.0217	5.8432	8.2621	10.3932	12.1016	13.3652	14.3829	15.0442	15.386
11.04	68	115										428.081	660	681	690	709	725	738	753	782	759	777	766	770	731	714	697													432.483	3.0991	5.9393	8.4311	10.5084	12.3822	13.6062	14.7015	15.2352	15.6988
11.05	64	117										428.349	682	698	712	730	744	760	771	806	774	798	788	794	747	732	721													433.267	3.1118	6.0406	8.5551	10.7165	12.5335	13.8574	15.0141	15.5402	15.9094
11.06	61	125										428.616	695	722	721	749	765	770	786	823	791	793	806	806	778	751	743													434.049	3.1722	6.1803	8.7572	11.0827	12.8693	14.3452	15.39	15.9445	16.3654
11.07	57	133										428.884	745	754	732	764	797	788	817	850	821	802	826	812	812	759	751													434.832	3.1975	6.2723	8.7995	11.1269	13.0534	14.3719	15.3914	16.1377	16.5131
11.08	53	123										429.151	780	789	752	792	811	813	834	877	846	841	841	823	823	775	769													435.615	3.3094	6.3252	9.0852	11.3299	13.3316	14.7253	15.8309	16.4648	16.8444
11.09	50	114										429.419	858	869	815	838	855	878	895	954	901	919	886	880	872	841	838													436.397	3.3608	6.5163	9.2423	11.6684	13.7017	15.1432	16.1966	16.9484	17.3568
11.1	47	112										429.686	880	912	823	837	870	898	913	977	910	922	910	895	881	857	847													437.18	3.438	6.7122	9.5125	11.9297	13.9378	15.4249	16.6198	17.2401	17.7034
11.11	44	111										429.954	853	900	808	824	859	878	900	954	886	893	894	877	871	849	820													437.963	3.4826	6.8084	9.6364	12.1364	14.2203	15.7874	16.8873	17.576	18.061
11.12	46	111										430.221	840	886	805	832	859	876	897	948	892	882	900	879	866	849	807													438.745	3.5577	6.953	9.8359	12.384	14.4393	16.0874	17.2731	17.9985	18.3121
11.13	50	111										430.488	772	811	759	780	802	819	839	881	849	837	862	825	813	800	770													439.527	3.577	6.9589	9.8362	12.4627	14.497	16.0732	17.2777	18.0434	18.4703
11.14	58	113										430.756	723	750	732	736	773	780	793	837	803	812	822	782	771	756	722													440.31	3.712	7.2326	10.2715	12.7822	15.0962	16.7592	18.0051	18.8171	19.2263
11.15	61	114										431.023	679	709	699	716	742	753	770	803	772	790	784	763	752	732	684													441.092	3.8237	7.4	10.5125	13.2636	15.547	17.1949	18.4652	19.3004	19.5915
11.16	58	114										431.291	674	692	696	709	728	730	787	799	789	789	776	774	758	722	685													441.874	3.9089	7.6166	10.7997	13.5203	15.9428	17.7498	18.9118	19.8233	20.2237
11.17	54	115										431.558	700	722	733	760	773	794	841	844	842	831	817	822	809	766	745													442.656	3.9869	7.7322	10.9791	13.7932	16.1454	17.9493	19.2918	20.1584	20.5232
11.18	51	117										431.826	725	756	769	792	801	845	856	880	888	865	849	855	836	810	777													443.438	4.0099	7.8325	11.0543	13.9499	16.4335	18.1939	19.6037	20.3684	20.8094
11.19	52	116										432.093	705	740	753	778	793	828	824	868	871	855	831	843	822	797	753													444.22	4.0806	7.9684	11.3411	14.1909	16.6347	18.5915	19.912	20.7795	21.2436
11.2	55	112										432.36	680	716	727	762	772	803	797	832	842	821	802	811	791	781	731													445.002	4.1634	8.1859	11.5627	14.5701	17.0954	18.9431	20.4537	21.2831	21.7104
11.21	55	116										432.628	670	712	730	751	770	797	804	830	824	814	794	802	789	780	734													445.783	4.2368	8.2664	11.8068	14.8854	17.3862	19.318	20.7457	21.7214	22.1199
11.22	54	123										432.895	675	722	727	749	766	791	800	841	822	820	798	795	794	765	731													446.565	4.3193	8.4786	12.17	15.2791	17.8607	19.8902	21.3473	22.3072	22.8591
11.23	49	121										433.162	683	705	713	742	767	785	796	833	819	821	809	786	776	761	727													447.347	4.4291	8.6259	12.4313	15.4967	18.2298	20.3278	21.8412	22.7516	23.2473
11.24	44	115										433.43	696	721	729	747	761	798	811	845	842	842	833	805	796	782	735													448.128	4.5004	8.8143	12.575	15.8786	18.6736	20.7864	22.3585	23.2639	23.7799
11.25	46	112										433.697	716	744	749	770	783	824	843	873	864	877	853	847	832	803	756													448.91	4.5606	9.0187	12.7924	16.1275	18.9813	21.1466	22.5483	23.6877	24.1825
11.26	50	109										433.964	716	744	747	766	790	824	853	880	861	871	850	846	829	794	754													449.691	4.6029	9.0789	13.0257	16.4152	19.2377	21.4306	23.1029	24.1383	24.5529
11.27	49	118										434.232	686	714	725	740	771	802	826	837	824	837	818	809	799	768	723													450.472	4.7802	9.3769	13.3776	16.7296	19.7316	22.0718	23.759	24.7177	25.2125
11.28	48	128										434.499	660	696	709	734	768	795	804	815	819	826	812	793	788	751	709													451.253	4.8337	9.4992	13.5186	17.1321	20.1827	22.4483	24.1383	25.2101	25.6879
11.29	50	127										434.766	707	749	756	790	813	838	849	863	868	869	863	840	817	802	755													452.035	4.8951	9.6252	13.7773	17.4091	20.4583	22.7494	24.4171	25.5325	26.0203
11.3	51	125										435.034	738	784	794	806	835	868	880	892	898	910	884	875	837	841	787													452.816	5.0315	9.9128	14.213	17.9044	21.0287	23.5253	25.2275	26.3483	26.8914
11.31	50	118										435.301	705	753	766	764	809	845	851	866	869	879	849	858	816	806	763													453.597	5.0836	10.0318	14.3771	18.1876	21.3032	23.7921	25.5961	26.8741	27.4044
11.32	50	114										435.568	691	724	747	758	790	819	840	838	843	859	848	836	805	774	743													454.378	5.0849	10.0805	14.4581	18.2526	21.4871	23.908	25.7665	27.0231	27.5333
11.33	58	125										435.835	690	724	746	750	790	816	847	844	845	868	851	820	811	780	749													455.158	5.2139	10.294	14.6773	18.5797	21.9156	24.4395	26.3608	27.5236	28.1061
11.34	63	128										436.103	728	758	779	782	828	845	881	880	889	898	864	851	850	812	781													455.939	5.3359	10.5232	15.0853	19.0918	22.4731	25.0895	26.9801	28.3265	28.9233
11.35	62	114										436.37	760	804	802	829	873	898	907	924	925	935	900	879	879	846	806													456.72	5.4316	10.7009	15.3811	19.4152	22.8384	25.5835	27.5594	28.9008	29.4113
11.36	60	110										436.637	738	798	781	816	852	891	898	921	910	916	900	871	868	833	784													457.5	5.5105	10.9083	15.6742	19.9141	23.3853	26.1093	28.258	29.5666	30.0972
11.37	56	117										436.904	749	797	797	835	857	893	900	937	922	917	921	887	884	828	794													458.281	5.6121	11.0741	15.9036	20.1038	23.7018	26.4673	28.6128	29.8599	30.5253
11.38	53	121										437.172	740	770	784	809	836	876	879	918	905	902	906	877	854	807	775													459.062	5.7371	11.3467	16.3089	20.7279	24.4577	27.302	29.4614	30.8018	31.5163
11.39	52	121										437.439	717	742	760	789	822	857	872	894	880	896	871	855	834	790	770													459.842	5.8556	11.5619	16.6617	20.9556	24.7763	27.7536	29.969	31.3031	32.0823
11.4	50	118										437.706	741	767	781	817	858	870	900	905	912	918	891	880	865	821	805													460.622	5.9365	11.7377	16.8536	21.3897	25.2712	28.2373	30.4913	31.9181	32.6035
11.41	48	114										437.973	732	766	780	814	860	872	902	904	914	919	904	893	862	824	803													461.402	5.9744	11.8979	17.0716	21.6826	25.5628	28.7294	30.9173	32.4794	33.0695
11.42	47	109										438.241	732	776	766	807	840	866	903	903	910	918	906	892	854	818	799													462.183	6.1043	12.1475	17.349	22.1788	26.1741	29.229	31.5301	32.9946	33.7874
11.43	46	104										438.508	762	782	782	824	837	878	903	908	923	926	901	888	865	845	786													462.963	6.0981	12.2282	17.4892	22.2738	26.2773	29.4873	31.8388	33.2681	33.9356
11.44	48	106										438.775	777	792	808	853	856	894	914	923	940	943	922	897	886	862	799													463.743	6.2826	12.4765	17.9379	22.7949	27.0312	30.1858	32.5496	34.1844	34.8406
11.45	50	110										439.042	770	807	816	864	881	913	929	939	954	958	941	906	884	859	811													464.523	6.405	12.6971	18.3113	23.2768	27.5362	30.8528	33.3306	34.9293	35.6391
11.46	50	116										439.309	780	814	826	868	887	921	952	958	962	961	954	910	900	868	824													465.302	6.5109	12.9166	18.7092	23.8294	28.0563	31.4646	34.0027	35.6934	36.4187
11.47	50	122										439.576	794	839	845	888	903	941	980	978	979	994	967	933	925	890	843													466.082	6.5758	13.0879	18.9311	24.0133	28.493	31.9332	34.4768	36.1874	37.0514
11.48	52	123										439.843	808	833	842	898	902	945	985	986	992	993	965	945	929	882	830													466.862	6.6635	13.3298	19.2179	24.4998	28.951	32.4797	35.0683	36.8328	37.5319
11.49	54	124										440.111	773	798	806	862	862	910	940	946	946	957	931	922	879	842	793													467.642	6.7484	13.4546	19.489	24.7603	29.2881	33.0353	35.6681	37.3915	38.1222
11.5	48	121										440.378	757	800	796	844	886	912	934	936	939	968	933	931	878	845	807													468.421	6.9279	13.8011	19.9646	25.3641	30.1692	33.7349	36.5892	38.2991	39.083
11.51	44	118										440.645	797	836	842	886	939	950	987	991	992	1002	972	971	917	900	865													469.201	7.0663	14.0892	20.4321	25.9643	30.7525	34.58	37.2521	39.0917	39.8964
11.52	51	122										440.912	819	841	863	898	934	956	1010	1005	1013	1015	990	982	931	911	881													469.98	7.1286	14.247	20.7036	26.4111	31.2358	35.0769	37.9406	39.7621	40.6834
11.53	55	125										441.179	824	837	864	887	933	941	986	1003	1016	1009	998	973	934	895	870													470.759	7.2766	14.4822	21.0512	26.8811	31.7283	35.7306	38.5555	40.481	41.4146
11.54	49	123										441.446	807	833	855	878	940	934	976	1005	996	1006	997	965	928	898	856													471.538	7.4238	14.9892	21.6449	27.5563	32.7082	36.742	39.6857	41.5817	42.5529
11.55	45	122										441.713	765	806	833	870	905	924	961	977	966	975	958	938	907	871	825													472.318	7.5002	15.0683	21.841	27.8155	32.8864	37.0541	40.0302	41.8971	42.8631
11.56	47	125										441.98	769	810	844	879	898	923	966	982	977	985	961	949	913	875	834													473.097	7.5806	15.3618	22.2366	28.2911	33.5012	37.6096	40.7437	42.7321	43.7233
11.57	50	125										442.247	782	831	863	879	916	941	983	997	998	1005	967	975	921	894	849													473.876	7.7034	15.5521	22.4966	28.6669	33.9985	38.3217	41.331	43.317	44.2803
11.58	56	122										442.514	802	840	888	900	944	973	1007	1016	1015	1015	969	986	954	911	865													474.655	7.9017	15.8253	23.0505	29.3275	34.9233	39.1594	42.4829	44.413	45.4097
11.59	56	118										442.782	805	823	876	900	939	979	999	1010	1017	1011	968	981	961	898	862													475.434	8.0417	16.1239	23.4016	29.9144	35.4005	39.721	43.1374	45.2376	46.0856
11.6	51	112										443.049	786	819	854	887	925	958	976	985	998	989	969	951	934	880	836													476.212	8.151	16.3305	23.8301	30.3138	35.9995	40.4064	43.8123	45.8966	46.95
11.61	52	113										443.316	804	839	867	895	933	970	998	1000	1012	1005	984	963	951	903	844													476.991	8.3062	16.6999	24.2099	30.8478	36.6893	41.1679	44.7354	46.7677	47.8171
11.62	58	120										443.583	795	844	872	888	937	958	995	1000	1014	1011	985	965	944	907	840													477.77	8.378	16.9155	24.568	31.3604	37.315	41.9131	45.3007	47.6435	48.7139
11.63	59	115										443.85	772	823	858	869	913	937	987	993	1013	996	978	945	920	885	839													478.548	8.4833	17.1912	24.9765	31.8074	37.8655	42.4741	46.0113	48.2597	49.2939
11.64	58	103										444.117	794	825	855	886	922	952	991	996	1029	999	1000	954	935	885	856													479.327	8.6521	17.5912	25.5627	32.6933	38.8757	43.6673	47.1365	49.4855	50.5989
11.65	55	108										444.384	821	841	879	897	934	961	1000	1006	1027	1018	1020	987	956	905	869													480.105	8.9033	17.8458	26.0701	33.2967	39.5106	44.5704	48.1492	50.4327	51.6161
11.66	50	119										444.651	820	853	885	902	939	964	1000	1010	1014	1016	1017	998	956	903	864													480.884	8.9918	18.1962	26.4947	33.7829	40.1986	45.3586	48.9813	51.2919	52.5343
11.67	51	114										444.918	838	865	889	934	952	980	1009	1034	1034	1029	1017	992	961	916	867													481.662	9.1417	18.4431	26.8893	34.4123	40.874	45.9941	49.7745	52.0756	53.1824
11.68	53	108										445.185	855	884	916	958	991	1000	1041	1054	1064	1061	1055	1023	995	932	884													482.44	9.2686	18.7141	27.1618	34.7941	41.2926	46.4318	50.4412	52.6068	54.039
11.69	55	116										445.452	868	891	926	961	1010	1014	1055	1073	1080	1082	1069	1062	1023	957	898													483.218	9.4288	19.0563	27.7144	35.4668	42.0445	47.4106	51.27	53.8225	54.9267
11.7	57	124										445.719	872	874	916	969	993	1002	1054	1070	1073	1076	1061	1051	1013	947	902													483.996	9.5249	19.3481	28.1625	36.0751	42.8647	48.2105	52.1148	54.6517	55.8317
11.71	52	114										445.985	859	891	916	982	993	1022	1060	1076	1084	1080	1060	1035	1001	951	910													484.774	9.7419	19.7081	28.6759	36.7941	43.6618	49.2874	53.3023	55.8487	56.9506
11.72	48	105										446.252	863	902	924	980	1003	1051	1089	1094	1107	1099	1070	1039	1000	965	900													485.552	9.8482	20.0655	29.2981	37.418	44.5641	50.0204	54.3291	56.7867	58.1063
11.73	46	106										446.519	851	903	935	964	1014	1046	1085	1085	1116	1072	1068	1045	1003	953	892													486.33	9.9383	20.2409	29.5473	37.9008	45.0408	50.5404	54.8565	57.5342	58.8121
11.74	45	107										446.786	850	899	945	961	1014	1042	1079	1064	1097	1058	1062	1050	1019	944	895													487.108	10.2368	20.7793	30.3418	38.8792	46.1632	51.8881	56.3673	59.0055	60.2915
11.75	43	108										447.053	841	896	925	960	999	1030	1052	1053	1075	1064	1056	1044	1012	958	900													487.885	10.2696	20.8802	30.6105	39.1542	46.5753	52.3309	56.6887	59.6144	60.745
11.76	42	107										447.32	855	912	929	967	989	1039	1057	1083	1087	1080	1058	1054	1014	963	899													488.663	10.4944	21.3624	31.0879	39.9762	47.41	53.3765	57.7746	60.6652	61.9028
11.77	43	102										447.587	882	946	963	983	1031	1085	1097	1125	1130	1119	1100	1083	1043	998	941													489.44	10.6698	21.7552	31.7515	40.7537	48.3953	54.5608	59.1542	61.8621	63.0349
11.78	46	105										447.854	898	943	971	1006	1052	1090	1118	1136	1132	1131	1119	1092	1055	1012	947													490.218	10.8205	22.0811	32.1331	41.0867	48.996	55.1811	59.6957	62.5694	63.9002
11.79	50	119										448.121	872	916	943	995	1030	1066	1103	1115	1106	1113	1097	1076	1031	983	925													490.995	10.9664	22.4229	32.7536	42.0832	49.9604	56.2877	60.8345	63.7847	65.0268
11.8	52	125										448.388	897	942	973	1004	1039	1086	1135	1136	1123	1150	1141	1101	1054	1004	950													491.772	11.1704	22.8391	33.3461	42.7272	50.9035	57.2479	61.9112	65.0081	66.2791
11.81	51	120										448.654	923	951	1000	1018	1064	1106	1165	1149	1138	1184	1164	1118	1068	1027	961													492.55	11.4271	23.1967	33.9576	43.542	51.7672	58.3644	63.1909	66.1559	67.4804
11.82	52	115										448.921	928	954	995	1027	1077	1111	1160	1136	1135	1165	1143	1118	1071	1023	956													493.327	11.4651	23.378	34.2337	43.8572	52.1915	58.816	63.6355	66.6596	68.1473
11.83	54	107										449.188	951	985	1026	1054	1103	1144	1181	1172	1170	1195	1180	1156	1109	1061	988													494.104	11.4943	23.6471	34.5907	44.3523	52.754	59.4859	64.2486	67.4831	68.6414
11.84	54	111										449.455	937	970	1012	1036	1093	1134	1170	1163	1170	1181	1160	1142	1086	1049	970													494.881	11.7758	24.0961	35.246	45.2028	53.7611	60.5278	65.621	68.6747	70.0555
11.85	52	121										449.722	937	950	1003	1036	1082	1130	1162	1158	1161	1173	1144	1134	1069	1030	950													495.658	12.0322	24.7361	36.1455	46.1037	55.1222	62.0061	66.9715	70.2717	71.7406
11.86	51	121										449.989	905	939	978	1025	1061	1114	1147	1148	1128	1139	1125	1105	1053	1022	939													496.435	12.2111	24.9475	36.5365	46.7954	55.6297	62.7504	67.8699	71.3382	72.5551
11.87	51	117										450.255	879	948	976	1020	1055	1109	1141	1151	1125	1121	1126	1090	1045	1009	941													497.211	12.4385	25.4186	37.2339	47.7222	56.7446	63.9111	69.2008	72.3682	73.8036
11.88	50	115										450.522	935	1008	1037	1074	1122	1151	1192	1206	1196	1180	1177	1142	1107	1062	1002													497.988	12.6591	25.9213	37.8592	48.6108	57.6283	65.0532	70.3883	73.6736	75.0515
11.89	48	114										450.789	951	1014	1057	1089	1132	1172	1189	1221	1221	1209	1185	1167	1125	1072	1022													498.765	12.8483	26.2137	38.5388	49.4235	58.7775	66.1971	71.3888	75.0769	76.4632
11.9	51	115										451.056	969	1029	1066	1107	1142	1181	1204	1235	1232	1235	1197	1201	1130	1076	1029													499.541	13.0358	26.746	39.218	50.4105	59.9748	67.2752	72.9913	76.4099	77.8942
11.91	53	116										451.323	954	998	1044	1098	1134	1159	1192	1206	1214	1216	1192	1173	1112	1063	999													500.317	13.1467	26.9826	39.5001	50.6515	60.2758	67.8766	73.5422	77.0083	78.3746
11.92	48	121										451.589	929	973	1031	1081	1117	1153	1170	1201	1201	1189	1186	1147	1093	1057	989													501.094	13.3262	27.3848	39.8914	51.238	60.9708	68.5346	74.1965	77.6822	79.0181
11.93	43	125										451.856	923	986	1020	1055	1101	1150	1180	1193	1193	1178	1178	1152	1083	1057	972													501.87	13.5537	27.9024	40.8109	52.1814	62.2876	69.9712	75.9218	79.3612	80.8732
11.94	50	121										452.123	939	1009	1039	1057	1117	1168	1217	1197	1205	1196	1199	1161	1109	1063	964													502.646	13.7199	28.2925	41.3342	53.1252	63.137	70.9647	76.8237	80.4314	81.8601
11.95	54	117										452.39	972	1053	1092	1114	1144	1216	1255	1251	1245	1239	1240	1188	1153	1090	1013													503.423	13.9522	28.7033	42.0527	53.9875	64.314	72.3381	78.1902	82.0044	83.2705
11.96	52	114										452.656	996	1066	1110	1148	1153	1233	1265	1273	1275	1267	1252	1218	1160	1099	1048													504.199	14.2099	29.2786	42.8593	54.942	65.3845	73.6207	79.5138	83.3956	84.9224
11.97	50	113										452.923	991	1054	1089	1155	1167	1240	1256	1266	1281	1269	1253	1224	1157	1106	1041													504.975	14.4805	29.6729	43.6341	55.7501	66.5097	74.8348	80.9398	84.6736	86.05
11.98	47	113										453.19	979	1038	1077	1127	1172	1239	1250	1265	1260	1260	1233	1208	1138	1105	1018													505.75	14.6213	30.0712	44.0199	56.4154	67.2936	75.6622	81.7208	85.6226	86.9596
11.99	45	112										453.457	965	1023	1070	1107	1154	1219	1244	1252	1261	1265	1217	1197	1126	1088	1007													506.526	14.6947	30.4579	44.5336	57.1926	67.9824	76.4999	82.8425	86.5768	88.0422
12	44	110										453.723	950	1024	1060	1117	1148	1206	1238	1230	1264	1258	1214	1194	1127	1077	996													507.302	14.9792	30.9174	45.2814	58.0903	69.0414	77.742	84.0542	87.8442	89.4793
12.01	45	106										453.99	964	1029	1066	1132	1161	1217	1243	1246	1261	1253	1226	1200	1141	1089	1010													508.078	15.0882	31.1714	45.8453	58.7764	69.8847	78.6261	84.9569	88.953	90.61
12.02	50	101										454.257	957	1034	1068	1132	1166	1210	1235	1241	1254	1252	1221	1182	1150	1080	1009													508.853	15.4519	31.7737	46.6712	59.8044	71.0305	79.9735	86.3832	90.3875	91.914
12.03	52	99										454.523	962	1046	1069	1124	1177	1216	1228	1242	1255	1246	1220	1171	1145	1063	1007													509.629	15.624	32.2546	47.1623	60.5258	72.1106	80.956	87.751	91.6319	93.1952
12.04	51	100										454.79	968	1054	1073	1121	1174	1221	1236	1260	1241	1233	1231	1188	1127	1083	1011													510.404	15.8779	32.7942	48.0298	61.6028	73.2884	82.4168	89.0909	93.092	94.737
12.05	50	104										455.057	985	1060	1101	1131	1175	1235	1262	1291	1254	1242	1243	1207	1134	1117	1026													511.18	16.1301	33.1372	48.549	62.3719	74.2207	83.5363	90.2203	94.2411	95.808
12.06	48	108										455.323	1028	1097	1143	1180	1225	1274	1308	1322	1313	1292	1292	1240	1205	1158	1072													511.955	16.2712	33.5125	49.2243	63.1275	74.8862	84.2896	91.1862	95.1405	96.7009
12.07	51	112										455.59	1048	1100	1137	1192	1241	1273	1317	1320	1327	1319	1306	1242	1225	1159	1072													512.73	16.3258	33.633	49.6633	63.5118	75.6552	85.0263	91.664	95.8067	97.6597
12.08	55	116										455.857	1040	1090	1135	1182	1229	1280	1311	1327	1314	1314	1282	1237	1209	1151	1066													513.505	16.7518	34.4656	50.6605	64.9207	77.0601	86.7884	93.7372	97.9339	99.5088
12.09	57	119										456.123	1051	1112	1159	1193	1262	1318	1329	1368	1320	1339	1290	1265	1234	1163	1082													514.28	16.9289	34.7822	51.1438	65.476	78.1713	87.7675	94.5507	98.92	100.496
12.1	59	120										456.39	1057	1105	1149	1201	1271	1315	1323	1365	1327	1348	1291	1266	1218	1145	1079													515.056	17.1753	35.3956	51.8173	66.4946	79.1844	88.8299	95.9295	100.305	101.729
12.11	50	126										456.656	1085	1132	1166	1228	1286	1316	1367	1378	1366	1368	1314	1298	1222	1171	1097													515.83	17.308	35.6627	52.5328	67.4326	80.0492	89.9913	97.2319	101.576	103.168
12.12	40	133										456.923	1074	1132	1158	1216	1263	1313	1352	1351	1350	1358	1303	1284	1209	1179	1091													516.605	17.7017	36.4221	53.3067	68.4069	81.3177	91.4388	98.8243	102.989	104.698
12.13	44	117										457.19	1019	1083	1125	1174	1224	1274	1301	1315	1307	1316	1267	1228	1184	1140	1058													517.38	17.8501	36.7421	53.8991	69.3005	82.3087	92.3238	99.7226	104.064	105.717
12.14	47	102										457.456	1025	1100	1131	1170	1246	1281	1305	1336	1348	1328	1294	1249	1206	1139	1047													518.155	17.9649	37.0825	54.4495	69.7828	82.9095	93.3479	100.72	105.174	106.777
12.15	50	104										457.723	1037	1118	1138	1190	1257	1296	1309	1354	1379	1337	1297	1260	1215	1134	1050													518.929	18.2909	37.831	55.5204	70.9242	84.2812	94.9032	102.276	106.821	108.378
12.16	51	106										457.989	1067	1156	1161	1239	1282	1320	1340	1370	1379	1373	1315	1279	1231	1162	1071													519.704	18.4028	37.9193	55.6838	71.3281	84.9306	95.5509	102.872	107.452	109.017
12.17	44	109										458.256	1081	1151	1179	1257	1291	1342	1364	1366	1372	1402	1336	1297	1223	1169	1083													520.478	18.6836	38.3711	56.509	72.4041	86.2762	96.9269	104.374	109.079	110.693
12.18	40	111										458.522	1086	1149	1206	1263	1309	1370	1390	1397	1381	1406	1367	1319	1245	1173	1100													521.253	18.9144	39.1727	57.5002	73.6489	87.6126	98.3924	106.077	110.795	112.365
12.19	43	107										458.789	1100	1175	1239	1275	1332	1370	1398	1435	1408	1419	1394	1333	1289	1207	1132													522.027	19.1556	39.6243	58.19	74.4773	88.4265	99.4786	107.543	112.21	113.545
12.2	44	107										459.056	1087	1158	1211	1244	1310	1334	1373	1423	1390	1390	1364	1303	1267	1189	1113													522.801	19.4487	40.1224	58.7318	75.4139	89.4421	100.698	108.518	113.139	114.631
12.21	41	114										459.322	1106	1176	1200	1244	1319	1350	1371	1427	1395	1383	1366	1316	1268	1193	1115													523.575	19.5394	40.4217	59.2822	75.9132	90.2702	101.473	109.336	114.087	115.474
12.22	43	115										459.589	1137	1189	1219	1277	1339	1375	1398	1447	1413	1412	1388	1337	1291	1211	1133													524.35	19.9288	40.9907	60.2696	77.1541	91.7643	102.919	111.095	115.558	117.398
12.23	51	111										459.855	1115	1162	1200	1264	1328	1357	1383	1415	1398	1397	1376	1310	1261	1184	1101													525.124	20.117	41.5047	60.9741	78.0082	92.882	104.376	112.26	117.187	118.535
12.24	52	109										460.122	1128	1199	1223	1294	1350	1379	1414	1431	1420	1421	1387	1346	1285	1209	1119													525.897	20.3788	42.0687	61.7955	79.0767	94.0663	105.462	113.695	118.654	120.001
12.25	46	111										460.388	1208	1279	1286	1383	1417	1456	1494	1519	1511	1510	1467	1428	1357	1294	1184													526.671	20.5747	42.3579	62.254	79.7103	94.6415	106.251	114.593	119.423	121.078
12.26	45	107										460.655	1203	1265	1285	1384	1421	1444	1487	1517	1500	1501	1480	1421	1352	1288	1174													527.445	20.7843	42.7674	62.6954	80.4926	95.4175	107.552	115.558	120.562	122.046
12.27	47	100										460.921	1200	1261	1292	1375	1409	1454	1498	1504	1497	1492	1475	1409	1351	1285	1165													528.219	21.0433	43.4905	63.902	81.8106	97.0058	108.959	117.244	122.237	123.645
12.28	49	98										461.187	1204	1288	1318	1373	1417	1482	1518	1508	1523	1500	1483	1404	1361	1282	1164													528.992	21.1872	44.0292	64.5709	82.6041	98.0126	110.061	118.532	123.46	125.174
12.29	51	98										461.454	1185	1270	1305	1349	1407	1480	1508	1504	1525	1499	1471	1413	1346	1245	1161													529.766	21.4601	44.3246	64.9442	83.4346	98.7965	111.115	119.661	124.546	126.229
12.3	48	99										461.72	1165	1234	1272	1340	1390	1446	1484	1487	1504	1476	1439	1404	1312	1212	1151													530.539	21.6783	44.7053	65.7977	84.2413	99.9779	112.247	120.947	125.971	127.334
12.31	44	101										461.987	1191	1255	1296	1366	1425	1454	1517	1522	1528	1501	1460	1413	1352	1247	1192													531.313	21.9302	45.4745	66.6232	85.2488	101.216	113.6	122.353	127.461	128.944
12.32	47	105										462.253	1221	1306	1338	1401	1458	1501	1562	1554	1556	1533	1500	1448	1396	1283	1228													532.086	22.2764	46.0439	67.5485	86.7231	102.731	115.428	124.25	129.07	130.735
12.33	50	109										462.52	1267	1358	1392	1438	1515	1564	1601	1592	1588	1585	1547	1501	1436	1331	1256													532.859	22.3342	46.1364	67.8349	86.9181	102.96	115.824	124.543	129.638	131.248
12.34	47	116										462.786	1281	1367	1418	1458	1526	1580	1592	1621	1601	1604	1551	1509	1445	1361	1265													533.633	22.6845	46.9621	68.8428	88.1447	104.395	116.982	125.991	131.242	132.779
12.35	43	122										463.052	1249	1334	1390	1438	1489	1541	1566	1595	1559	1560	1508	1474	1427	1329	1240													534.406	22.8844	47.2439	69.5301	89.0839	105.692	118.533	127.593	132.674	134
12.36	43	124										463.319	1246	1313	1357	1421	1478	1532	1571	1572	1560	1550	1497	1466	1421	1314	1229													535.179	23.153	47.8777	70.2194	89.8395	106.668	119.521	128.605	133.756	135.094
12.37	43	125										463.585	1242	1306	1364	1426	1479	1546	1575	1553	1566	1548	1513	1457	1418	1308	1211													535.952	23.3851	48.2775	70.7528	90.6783	107.61	120.479	129.584	134.872	136.406
12.38	45	120										463.852	1262	1306	1383	1459	1520	1557	1586	1555	1564	1548	1533	1470	1422	1333	1209													536.724	23.4738	48.5649	71.4161	91.3227	108.194	121.29	130.358	135.757	137.03
12.39	46	116										464.118	1262	1303	1386	1456	1529	1559	1593	1575	1575	1558	1539	1480	1419	1334	1213													537.497	23.7423	49.2561	72.0292	92.2778	109.587	122.555	132.024	137.198	138.72
12.4	44	117										464.384	1297	1362	1431	1491	1555	1601	1634	1635	1611	1594	1583	1526	1468	1368	1258													538.27	24.0944	49.8907	73.2235	93.7705	110.97	124.431	133.737	139.273	140.674
12.41	45	116										464.651	1300	1369	1435	1497	1554	1604	1640	1641	1613	1611	1590	1517	1472	1366	1258													539.043	24.2669	50.2191	73.5208	94.1849	111.486	125.006	134.721	139.897	141.163
12.42	50	114										464.917	1305	1367	1430	1479	1552	1602	1633	1640	1615	1614	1578	1505	1462	1356	1258													539.815	24.5911	50.5851	74.3066	95.0254	112.575	126.103	135.697	140.977	142.231
12.43	51	110										465.183	1339	1420	1472	1524	1590	1631	1665	1677	1671	1642	1605	1557	1495	1388	1305													540.587	24.7133	51.0547	75.0221	95.9378	113.591	127.369	136.712	142.274	143.621
12.44	46	105										465.45	1314	1410	1442	1506	1579	1599	1637	1662	1667	1619	1594	1549	1460	1358	1273													541.36	25.0411	51.628	75.9068	97.0167	114.953	128.643	138.36	143.521	145.004
12.45	47	104										465.716	1285	1377	1404	1477	1563	1578	1611	1636	1633	1595	1572	1513	1433	1341	1241													542.132	25.243	52.0491	76.3965	97.5561	115.718	129.667	139.351	144.885	146.253
12.46	52	104										465.982	1291	1371	1414	1489	1548	1592	1628	1651	1638	1600	1575	1507	1426	1345	1243													542.904	25.4605	52.7721	77.176	98.7541	117.303	131.211	141.093	146.538	147.789
12.47	50	104										466.249	1291	1377	1432	1500	1540	1601	1629	1655	1629	1612	1578	1514	1434	1348	1237													543.677	25.7956	53.3709	78.2569	100.022	118.755	132.857	142.824	148.187	149.535
12.48	44	103										466.515	1342	1429	1498	1545	1588	1652	1666	1696	1672	1673	1623	1551	1481	1396	1290													544.449	25.9989	53.5856	78.6391	100.572	119.179	133.617	143.454	149.014	150.216
12.49	43	102										466.781	1375	1451	1520	1585	1620	1684	1693	1740	1695	1698	1655	1581	1510	1421	1307													545.221	26.1278	53.8697	78.9087	101.034	119.677	134.29	144.14	149.687	150.901
12.5	44	102										467.047	1364	1436	1502	1575	1604	1672	1679	1731	1677	1677	1658	1571	1493	1391	1284													545.993	26.1636	54.2191	79.4837	101.487	120.5	134.602	144.928	150.333	151.586
12.51	45	108										467.314	1342	1427	1486	1560	1587	1653	1693	1699	1655	1649	1639	1543	1470	1374	1265													546.765	26.4448	54.877	80.3511	102.664	121.779	136.3	146.455	152.106	152.978
12.52	47	114										467.58	1358	1440	1501	1578	1605	1663	1711	1699	1680	1653	1643	1558	1485	1384	1271													547.536	26.6296	55.1461	81.0255	103.439	122.57	137.113	147.248	152.743	153.926
12.53	43	109										467.846	1395	1469	1552	1612	1640	1727	1749	1724	1723	1698	1669	1610	1526	1412	1310													548.308	26.9692	55.7417	81.9647	104.655	124.085	138.682	149.161	154.852	155.995
12.54	39	102										468.112	1391	1506	1573	1633	1665	1739	1762	1730	1746	1726	1679	1632	1549	1437	1326													549.08	27.1815	56.2268	82.2118	105.254	124.76	139.381	149.757	155.539	156.464
12.55	42	108										468.379	1414	1523	1566	1653	1695	1738	1780	1766	1762	1741	1704	1643	1564	1451	1337													549.851	27.3996	56.6151	83.005	106.147	125.81	140.712	151.147	156.686	158.121
12.56	45	114										468.645	1443	1517	1568	1651	1693	1764	1794	1781	1761	1754	1734	1651	1576	1457	1337													550.623	27.6024	57.0212	83.7803	107.076	126.815	141.864	152.344	157.818	159.065
12.57	47	121										468.911	1438	1520	1572	1651	1692	1760	1794	1770	1766	1774	1735	1657	1570	1466	1352													551.394	27.7199	57.4523	84.115	107.525	127.519	142.469	153.081	158.681	159.587
12.58	49	125										469.177	1429	1521	1570	1651	1703	1742	1789	1756	1772	1777	1715	1642	1558	1453	1334													552.165	28.1013	58.1849	85.206	108.848	128.973	144.065	154.786	160.593	162.105
12.59	51	114										469.444	1477	1563	1614	1686	1754	1799	1823	1794	1794	1799	1744	1660	1588	1476	1350													552.937	28.2228	58.3396	85.5763	109.179	129.532	144.669	155.349	161.36	162.409
12.6	51	106										469.71	1522	1608	1677	1726	1803	1842	1870	1854	1844	1846	1789	1703	1637	1524	1394													553.708	28.5004	58.8458	86.3153	110.267	130.706	146.129	156.818	162.654	163.829
12.61	44	108										469.976	1496	1589	1657	1715	1779	1816	1865	1849	1850	1826	1768	1699	1634	1500	1381													554.479	28.6057	59.166	86.9659	110.998	131.38	147.179	157.875	163.345	164.779
12.62	41	112										470.242	1472	1562	1623	1703	1759	1810	1839	1833	1836	1799	1755	1679	1615	1473	1366													555.25	29.0176	59.7328	87.6271	112.052	132.515	147.952	159.003	164.636	165.874
12.63	44	118										470.508	1480	1585	1614	1720	1786	1841	1844	1846	1844	1813	1765	1689	1594	1484	1370													556.021	29.0618	60.012	87.9881	112.471	133.181	148.751	159.666	165.329	166.838
12.64	45	118										470.774	1507	1627	1643	1747	1814	1870	1862	1877	1862	1838	1773	1711	1607	1511	1394													556.792	29.3584	60.8433	89.1513	113.985	134.8	150.72	161.641	167.385	168.801
12.65	43	109										471.041	1517	1631	1660	1756	1802	1870	1861	1868	1855	1833	1778	1718	1614	1502	1394													557.563	29.6214	61.1608	89.5958	114.601	135.752	151.49	162.42	168.302	169.54
12.66	46	106										471.307	1575	1671	1715	1790	1844	1908	1910	1908	1900	1858	1830	1755	1656	1543	1434													558.333	29.6202	61.3227	89.8413	114.69	135.736	151.679	162.658	168.595	169.769
12.67	51	108										471.573	1585	1680	1732	1779	1858	1900	1927	1928	1896	1866	1836	1747	1655	1546	1445													559.104	29.9051	61.9524	90.7324	115.761	137.325	153.181	164.498	169.974	171.385
12.68	53	111										471.839	1573	1650	1722	1769	1862	1889	1934	1919	1889	1879	1830	1750	1645	1538	1431													559.875	30.0535	62.2233	90.8272	116.254	137.672	154.073	164.848	170.866	172.034
12.69	53	115										472.105	1602	1669	1742	1812	1897	1934	1979	1956	1926	1916	1850	1797	1688	1586	1441													560.645	30.3752	62.7814	91.9874	117.479	139.129	155.273	166.413	172.402	173.701
12.7	46	115										472.371	1591	1660	1729	1807	1870	1911	1965	1947	1920	1899	1827	1778	1675	1571	1416													561.415	30.552	63.1415	92.5203	118.261	140.199	156.43	167.642	173.722	174.75
12.71	37	115										472.637	1581	1667	1724	1809	1880	1906	1955	1959	1926	1904	1837	1766	1667	1558	1422													562.186	30.7498	63.5054	93.0196	118.881	140.628	157.121	168.392	174.34	175.215
12.72	43	114										472.903	1573	1657	1716	1796	1873	1913	1927	1957	1918	1907	1828	1748	1650	1552	1413													562.956	30.9328	63.878	93.5874	119.404	141.521	158.102	169.399	175.397	176.698
12.73	52	112										473.169	1582	1682	1748	1814	1906	1961	1925	1975	1929	1929	1855	1778	1649	1560	1431													563.726	30.9098	64.0252	93.6466	119.782	141.871	158.401	169.876	175.809	176.795
12.74	50	104										473.435	1652	1767	1814	1882	1971	2025	2006	2038	1996	1991	1934	1844	1706	1612	1491													564.496	31.1427	64.6702	94.4936	120.865	142.882	159.679	171.246	177.441	178.318
12.75	46	96										473.702	1693	1805	1852	1922	2001	2060	2069	2066	2033	2045	1961	1871	1777	1649	1516													565.266	31.4589	65.0665	95.1845	121.426	143.958	160.825	172.104	178.381	179.313
12.76	48	103										473.968	1709	1827	1890	1940	2043	2071	2088	2070	2050	2068	1985	1887	1817	1681	1525													566.036	31.6257	65.2587	95.7812	122.32	144.66	161.651	173.254	179.289	180.53
12.77	50	110										474.234	1718	1841	1902	1953	2050	2079	2094	2081	2067	2048	1991	1914	1792	1691	1527													566.806	31.7759	65.6577	96.1712	122.826	145.479	162.335	174.098	180.017	181.118
12.78	48	110										474.5	1739	1821	1878	1933	2041	2092	2108	2080	2080	2023	1999	1906	1789	1678	1515													567.576	32.0361	66.3375	96.7208	123.684	146.423	163.371	175.15	181.374	182.243
12.79	47	110										474.766	1732	1809	1869	1920	2028	2080	2122	2080	2071	2024	1994	1893	1800	1667	1512													568.346	32.0749	66.2429	96.879	123.699	146.412	163.514	175.437	181.618	182.457
12.8	47	108										475.032	1723	1792	1869	1927	2025	2073	2125	2072	2059	2025	1979	1886	1803	1649	1523													569.115	32.3273	66.9695	97.8675	124.986	148.091	165.305	177.081	183.132	184.386
12.81	47	108										475.298	1714	1785	1854	1916	2001	2065	2088	2065	2050	2022	1965	1868	1777	1623	1510													569.885	32.5437	67.276	98.4122	125.713	148.882	166.1	178.015	184.239	185.103
12.82	46	112										475.564	1736	1809	1869	1927	2002	2079	2101	2083	2086	2041	1978	1870	1766	1640	1507													570.654	32.665	67.4726	98.8011	126.049	149.33	166.429	178.439	184.846	185.447
12.83	46	116										475.83	1757	1842	1901	1955	2033	2122	2142	2103	2127	2063	1996	1892	1782	1676	1520													571.424	32.7499	67.8909	99.3088	126.697	150.006	167.555	179.321	185.739	186.444
12.84	47	119										476.096	1755	1877	1932	2001	2058	2132	2161	2129	2145	2071	2030	1912	1801	1704	1524													572.193	33.1864	68.4056	100.119	127.888	151.218	168.853	180.988	187.448	188.328
12.85	48	117										476.362	1764	1897	1942	2026	2088	2145	2156	2147	2132	2075	2037	1915	1816	1707	1523													572.962	33.0866	68.3686	100.153	127.739	151.23	168.756	180.844	187.016	188.032
12.86	47	109										476.628	1771	1891	1930	2029	2077	2157	2164	2156	2128	2075	2023	1906	1798	1699	1520													573.731	33.2673	68.7411	100.535	128.528	152.068	169.619	181.869	188.019	188.908
12.87	50	104										476.894	1777	1912	1948	2037	2084	2156	2171	2184	2154	2088	2030	1930	1804	1682	1530													574.5	33.3579	68.9419	100.758	128.784	152.293	169.949	181.884	188.416	189.332
12.88	57	100										477.16	1818	1973	2006	2081	2150	2214	2206	2226	2213	2130	2064	1971	1853	1721	1577													575.269	33.5354	69.5186	101.61	129.852	153.679	171.422	183.697	190.188	190.887
12.89	55	104										477.425	1840	1993	2019	2116	2175	2245	2250	2233	2222	2167	2087	1990	1879	1765	1605													576.038	33.7692	69.9148	102.261	130.721	154.527	172.294	184.695	191.072	191.832
12.9	48	113										477.691	1860	1980	2014	2128	2188	2250	2274	2234	2207	2172	2100	1998	1886	1773	1585													576.807	33.9213	70.0876	102.418	130.824	154.782	172.794	185.024	191.247	192.17
12.91	46	113										477.957	1888	2006	2050	2149	2207	2272	2287	2253	2228	2187	2109	2022	1901	1774	1602													577.576	34.078	70.4089	103.024	131.328	155.557	173.752	186.203	192.471	193.191
12.92	48	109										478.223	1917	2052	2092	2173	2229	2291	2318	2289	2274	2216	2138	2053	1923	1789	1626													578.345	34.1789	70.6125	103.532	132.033	156.248	174.223	186.517	193.146	194.104
12.93	50	108										478.489	1945	2075	2131	2195	2260	2333	2356	2327	2301	2256	2176	2077	1951	1791	1644													579.113	34.3063	70.8808	103.579	132.277	156.339	174.64	187.078	193.564	194.395
12.94	52	107										478.755	1964	2072	2132	2189	2264	2345	2347	2330	2297	2247	2176	2062	1949	1778	1633													579.882	34.3311	71.0437	104.079	132.79	157.043	174.936	187.612	194.144	194.747
12.95	46	112										479.021	1980	2095	2122	2184	2278	2337	2348	2336	2295	2240	2189	2078	1950	1785	1633													580.65	34.3854	71.2706	104.412	133.136	157.208	175.511	187.998	194.724	195.542
12.96	40	118										479.287	2016	2127	2140	2230	2306	2345	2373	2362	2311	2285	2219	2118	1972	1818	1657													581.419	34.6278	71.5018	104.635	133.518	158.121	176.442	188.664	195.328	196.139
12.97	41	118										479.553	2071	2187	2213	2293	2369	2426	2447	2452	2368	2377	2278	2166	2039	1876	1724													582.187	34.837	71.9666	105.328	134.566	158.977	177.509	190.051	196.762	197.156
12.98	43	117										479.819	2096	2215	2259	2342	2428	2468	2501	2502	2407	2424	2298	2199	2086	1919	1757													582.955	35.0291	72.2322	105.66	134.886	159.299	177.765	190.448	197.063	197.933
12.99	47	110										480.084	2054	2179	2219	2320	2412	2432	2468	2450	2389	2368	2257	2158	2042	1893	1705													583.724	35.0623	72.354	105.887	135.088	159.592	178.109	190.705	197.283	198.144
13	50	105										480.35	2051	2174	2211	2305	2371	2435	2447	2436	2390	2348	2261	2137	2012	1877	1680													584.492	35.2649	72.742	106.589	135.932	160.795	179.247	191.931	198.875	199.377
13.01	47	112										480.616	2075	2161	2228	2318	2355	2443	2435	2441	2396	2344	2255	2144	1993	1854	1674													585.26	35.3741	72.9266	106.704	136.222	160.838	179.396	192.178	198.771	199.613
13.02	46	114										480.882	2097	2178	2271	2330	2399	2468	2459	2462	2418	2385	2275	2172	2029	1879	1700													586.028	35.3975	73.2848	107.246	136.781	161.662	180.382	193.179	199.856	200.364
13.03	50	103										481.148	2162	2273	2369	2404	2487	2543	2561	2539	2500	2470	2370	2263	2114	1964	1792													586.795	35.5149	73.5725	107.675	137.242	162.453	181.531	194.078	200.465	201.327
13.04	51	98										481.414	2172	2294	2368	2431	2489	2551	2581	2565	2516	2467	2387	2275	2121	1964	1803													587.563	35.4889	73.5052	107.393	137.103	162.234	180.928	193.679	200.243	201.204
13.05	45	104										481.679	2170	2271	2344	2448	2467	2546	2561	2523	2483	2456	2364	2244	2103	1954	1775													588.331	35.7052	73.948	107.92	137.747	162.948	181.703	194.51	201.139	202.036
13.06	43	106										481.945	2202	2287	2368	2476	2500	2578	2576	2541	2503	2482	2382	2271	2126	1961	1783													589.099	35.6719	74.0007	108.368	137.946	163.458	182.259	195.119	201.853	202.433
13.07	48	103										482.211	2208	2293	2376	2470	2514	2548	2589	2583	2506	2497	2382	2275	2137	1950	1774													589.866	36.0477	74.5154	109.043	139.156	164.408	183.502	196.328	203.338	203.873
13.08	53	104										482.477	2212	2302	2373	2464	2508	2555	2614	2603	2529	2519	2390	2285	2134	1969	1780													590.634	36.0447	74.4016	108.866	138.81	164.401	183.437	196.312	202.869	203.422
13.09	57	110										482.742	2212	2315	2374	2448	2507	2586	2614	2582	2535	2519	2378	2292	2121	1972	1762													591.401	36.2409	74.9176	109.563	139.961	165.427	184.465	197.448	204.035	204.772
13.1	57	113										483.008	2187	2295	2360	2435	2509	2579	2602	2542	2508	2472	2354	2269	2105	1954	1738													592.168	35.9936	74.3855	108.879	139.017	164.227	183.357	196.164	202.695	203.352
13.11	53	116										483.274	2208	2331	2366	2462	2549	2605	2640	2560	2535	2481	2382	2282	2108	1980	1754													592.936	36.4231	75.0799	110.115	140.358	165.922	185.199	198.208	204.953	205.4
13.12	50	116										483.54	2265	2392	2412	2511	2591	2638	2692	2617	2579	2535	2425	2313	2142	2008	1797													593.703	36.39	75.1826	110.087	140.432	165.882	185.123	198.095	204.941	205.541
13.13	48	117										483.805	2269	2401	2452	2530	2603	2641	2710	2673	2583	2548	2449	2313	2146	2007	1811													594.47	36.6315	75.6643	110.695	141.311	167.094	186.43	199.598	206.162	207.008
13.14	45	117										484.071	2325	2448	2508	2582	2642	2684	2765	2733	2628	2587	2503	2364	2214	2075	1854													595.237	36.471	75.4428	110.501	141.033	167.037	186.076	199.295	205.759	206.559
13.15	43	116										484.337	2381	2494	2547	2621	2697	2732	2793	2758	2670	2624	2537	2414	2264	2101	1874													596.004	36.6122	75.6711	110.736	141.151	167.163	186.47	199.449	206.333	207.024
13.16	47	111										484.603	2381	2487	2551	2629	2707	2733	2771	2754	2676	2625	2527	2408	2248	2071	1866													596.771	36.7229	75.9703	111.093	141.606	167.781	186.998	200.209	206.694	207.569
13.17	52	104										484.868	2350	2464	2522	2615	2686	2707	2750	2729	2668	2614	2504	2373	2214	2036	1855													597.537	37.005	76.2201	111.459	142.001	167.881	187.427	200.628	207.415	208.142
13.18	48	104										485.134	2313	2449	2475	2594	2669	2689	2736	2705	2646	2595	2482	2347	2203	2018	1827													598.304	36.9674	76.4566	111.672	142.254	168.427	188.075	201.107	207.7	208.758
13.19	44	104										485.4	2327	2501	2486	2635	2668	2728	2748	2728	2671	2599	2510	2371	2221	2042	1835													599.071	36.982	76.5392	111.832	142.559	168.598	188.215	201.607	208.202	208.877
13.2	46	105										485.665	2363	2535	2535	2700	2708	2781	2793	2772	2717	2638	2552	2403	2240	2073	1875													599.837	37.0132	76.7677	112.246	143.155	169.24	189.192	202.36	208.871	209.636
13.21	47	108										485.931	2419	2555	2589	2737	2770	2824	2833	2819	2755	2692	2584	2433	2281	2111	1901													600.604	37.0814	76.675	112.008	143.006	169.093	188.896	202.121	209.133	209.683
13.22	49	114										486.197	2458	2571	2618	2726	2803	2865	2875	2838	2747	2711	2618	2459	2323	2109	1914													601.37	37.0451	76.5993	112.055	142.991	169.035	188.571	201.794	208.758	209.401
13.23	52	119										486.462	2432	2557	2596	2692	2779	2842	2875	2807	2711	2686	2599	2450	2314	2082	1894													602.136	37.2005	76.7554	112.624	143.439	169.707	189.086	202.345	208.992	209.719
13.24	57	118										486.728	2408	2548	2571	2690	2765	2803	2865	2798	2691	2665	2582	2430	2268	2070	1885													602.903	37.1441	76.832	112.542	143.511	169.561	189.411	202.788	209.563	209.954
13.25	59	116										486.994	2470	2598	2660	2772	2821	2873	2942	2883	2751	2747	2645	2476	2309	2126	1952													603.669	37.3196	77.1129	112.951	144.271	170.308	189.808	203.459	210.239	210.895
13.26	54	113										487.259	2486	2631	2716	2793	2826	2910	2958	2894	2800	2782	2667	2500	2315	2129	1947													604.435	37.5583	77.2647	113.165	144.269	170.545	190.489	203.696	210.52	211.353
13.27	51	110										487.525	2513	2646	2726	2795	2841	2925	2947	2885	2835	2781	2648	2510	2327	2129	1932													605.201	37.2736	77.2141	112.872	144.18	170.307	190.234	203.415	210.249	211.165
13.28	51	107										487.79	2538	2651	2737	2830	2870	2941	2971	2889	2851	2791	2648	2513	2366	2149	1927													605.967	37.4984	77.6868	113.492	144.751	171.035	191.043	204.342	211.169	211.948
13.29	47	109										488.056	2513	2649	2732	2839	2900	2932	2961	2896	2851	2798	2658	2520	2352	2152	1918													606.733	37.2715	77.0713	112.889	143.763	170.14	189.821	203.325	210.025	210.442
13.3	39	114										488.322	2510	2659	2749	2843	2924	2944	2950	2906	2849	2801	2679	2536	2363	2156	1937													607.499	37.4024	77.5384	113.264	144.591	171.044	190.927	204.192	211.185	211.446
13.31	39	116										488.587	2519	2677	2763	2837	2902	2975	2970	2928	2852	2793	2687	2527	2381	2170	1947													608.264	37.4981	77.4365	113.33	144.615	170.895	190.757	204.367	211.054	211.748
13.32	45	114										488.853	2542	2715	2773	2857	2923	3005	3001	2964	2892	2829	2711	2553	2399	2199	1962													609.03	37.5658	77.5444	113.704	144.739	171.504	191.256	204.422	211.636	212.268
13.33	41	110										489.118	2565	2753	2822	2903	2987	3045	3040	2965	2946	2852	2731	2587	2423	2213	1993													609.795	37.5853	77.5989	113.715	144.981	171.533	191.444	205.148	211.787	212.444
13.34	32	104										489.384	2617	2793	2873	2950	3016	3093	3096	3002	2971	2878	2752	2623	2465	2235	2033													610.561	37.3564	77.5766	113.537	144.852	171.35	191.235	204.568	211.296	212.244
13.35	38	102										489.649	2665	2813	2899	2988	3027	3109	3129	3073	2976	2917	2783	2667	2493	2254	2056													611.326	37.4912	77.5305	113.494	144.862	171.249	191.305	204.843	211.673	212.428
13.36	48	102										489.915	2674	2814	2898	2993	3040	3120	3113	3060	2978	2931	2785	2663	2485	2254	2027													612.091	37.7029	77.7804	114.128	145.535	171.896	191.789	205.63	212.495	213.399
13.37	55	108										490.18	2669	2831	2905	2967	3029	3126	3105	3008	2982	2921	2774	2654	2459	2265	2014													612.857	37.5297	77.6013	113.588	144.793	171.152	191.202	204.745	211.475	212.202
13.38	61	114										490.446	2719	2887	2957	3011	3076	3148	3156	3046	3033	2957	2810	2683	2485	2295	2055													613.622	37.6803	77.7149	113.773	145.26	171.72	191.637	205.027	212.084	212.773
13.39	56	108										490.711	2730	2882	2959	3049	3086	3154	3158	3058	3033	2956	2832	2678	2466	2307	2038													614.387	37.5771	77.8887	113.79	145.288	171.564	191.793	205.113	212.188	212.844
13.4	50	101										490.977	2722	2844	2941	3068	3084	3133	3144	3049	3033	2962	2820	2673	2440	2298	2029													615.152	37.6578	77.7943	113.847	145.234	171.824	191.769	205.194	211.915	212.937
13.41	54	112										491.242	2721	2847	2930	3045	3098	3124	3156	3053	3044	2966	2809	2653	2433	2272	2029													615.917	37.7975	77.9642	114.185	145.659	171.973	191.976	205.956	212.836	213.592
13.42	57	121										491.508	2694	2859	2921	3008	3072	3122	3131	3060	3009	2930	2807	2614	2414	2236	1988													616.682	37.6785	78.1052	114.1	145.651	172.411	192.511	205.726	212.984	213.564
13.43	55	116										491.773	2724	2918	2975	3065	3099	3180	3173	3115	3034	2972	2855	2675	2474	2271	2027													617.447	37.512	77.6767	113.791	144.991	171.612	191.439	205.065	212.012	212.779
13.44	51	114										492.039	2805	2975	3035	3130	3170	3253	3233	3185	3101	3073	2900	2752	2542	2333	2092													618.211	37.5373	77.8437	113.692	145.311	171.548	191.491	205.082	212.064	212.678
13.45	48	121										492.304	2838	2973	3053	3146	3201	3289	3241	3212	3140	3089	2906	2748	2570	2358	2109													618.976	37.693	77.9892	113.893	145.456	172.218	192.328	205.937	212.646	213.232
13.46	45	126										492.57	2841	2982	3055	3152	3197	3297	3266	3219	3150	3059	2904	2737	2576	2354	2109													619.74	37.6272	77.7813	113.959	145.248	171.827	192.41	205.549	212.609	213.359
13.47	44	128										492.835	2885	3041	3110	3209	3260	3329	3318	3282	3184	3099	2941	2775	2610	2397	2133													620.505	37.7283	77.7762	113.975	145.5	172.555	192.428	205.533	213.107	213.542
13.48	44	123										493.101	2947	3096	3178	3279	3319	3386	3376	3324	3232	3139	2999	2825	2653	2461	2182													621.269	37.6462	77.9439	114.107	145.53	172.227	192.414	205.989	213	213.502
13.49	44	108										493.366	2953	3108	3201	3304	3326	3411	3405	3324	3254	3168	3037	2847	2678	2481	2195													622.033	37.5627	77.6983	113.455	145.089	171.554	191.663	205.285	211.94	212.941
13.5	44	99										493.631	2935	3075	3176	3273	3311	3382	3385	3309	3228	3146	3020	2817	2651	2440	2166													622.798	37.6801	77.9843	114.179	145.625	172.299	192.404	205.99	212.867	214.015
13.51	44	98										493.897	2936	3067	3147	3257	3316	3360	3394	3293	3208	3128	2995	2801	2626	2400	2162													623.562	37.5076	77.7369	113.847	145.363	171.814	191.79	205.7	212.601	213.207
13.52	47	100										494.162	2921	3068	3157	3280	3339	3365	3406	3298	3192	3124	2982	2817	2623	2390	2145													624.326	37.4231	77.5872	113.147	144.517	171.418	191.399	204.731	211.665	212.589
13.53	50	104										494.428	2922	3064	3173	3261	3341	3380	3402	3291	3183	3113	2989	2843	2611	2396	2132													625.09	37.486	77.4442	113.485	144.734	171.387	191.374	205.035	212.141	212.728
13.54	55	109										494.693	2950	3079	3168	3256	3358	3404	3407	3302	3217	3138	3006	2873	2618	2406	2146													625.854	37.3724	77.1385	113.18	144.525	170.964	190.592	204.337	211.447	211.688
13.55	59	113										494.958	2978	3121	3218	3304	3400	3466	3424	3323	3266	3183	3041	2894	2639	2427	2176													626.618	37.4297	77.3156	113.382	144.815	171.471	191.332	204.822	211.763	212.851
13.56	55	113										495.224	3020	3176	3292	3353	3444	3510	3470	3368	3304	3204	3089	2918	2667	2465	2197													627.381	37.4454	77.4073	113.131	144.643	171.198	190.933	204.71	211.982	212.571
13.57	48	111										495.489	3060	3213	3335	3403	3469	3543	3507	3431	3339	3228	3126	2944	2719	2498	2239													628.145	37.4663	77.4222	113.271	144.876	171.286	191.149	204.943	211.849	212.861
13.58	41	111										495.754	3099	3276	3363	3453	3507	3602	3553	3472	3399	3277	3148	2998	2788	2518	2288													628.909	37.4118	77.3935	113.109	144.633	171.172	191.244	204.822	212.017	212.832
13.59	34	112										496.02	3145	3310	3394	3494	3560	3631	3621	3504	3434	3338	3160	3016	2822	2545	2298													629.672	37.1159	76.8137	112.55	143.772	170.178	189.933	203.721	210.369	211.498
13.6	37	106										496.285	3163	3307	3417	3519	3564	3634	3652	3516	3426	3345	3186	3003	2802	2542	2292													630.436	37.3181	77.1121	112.912	144.456	170.883	190.797	204.575	211.595	212.224
13.61	41	100										496.55	3208	3359	3456	3539	3598	3659	3678	3564	3454	3380	3219	3030	2815	2556	2307													631.199	37.2124	77.0021	112.907	144.331	170.473	190.635	204.27	211.628	212.147
13.62	41	103										496.816	3269	3468	3542	3601	3668	3722	3747	3632	3546	3468	3316	3112	2900	2636	2387													631.962	37.107	76.7131	112.378	143.408	169.778	189.682	203.696	210.482	211.217
13.63	42	105										497.081	3293	3486	3557	3630	3704	3760	3767	3655	3571	3489	3339	3132	2924	2664	2403													632.725	37.0509	76.7254	112.495	143.43	170.12	190.163	203.692	210.642	211.45
13.64	44	102										497.346	3256	3416	3510	3598	3679	3720	3720	3607	3509	3429	3268	3075	2867	2605	2323													633.489	37.1394	76.6667	112.415	143.52	169.923	189.916	203.549	210.404	211.288
13.65	48	99										497.612	3236	3407	3502	3608	3679	3702	3704	3592	3515	3411	3261	3058	2854	2596	2309													634.252	37.0267	76.4205	112.051	143.017	169.101	189.387	203.234	210.219	210.999
13.66	53	95										497.877	3275	3434	3537	3643	3707	3726	3728	3616	3563	3448	3296	3076	2858	2621	2349													635.015	36.9498	76.5593	111.919	142.972	169.467	189.154	202.72	209.753	210.591
13.67	55	95										498.142	3328	3485	3582	3661	3727	3775	3754	3652	3582	3491	3336	3108	2889	2657	2367													635.778	36.9222	76.451	111.749	143.025	169.263	189.099	202.848	209.754	210.755
13.68	52	99										498.407	3330	3500	3577	3668	3723	3777	3752	3642	3576	3487	3332	3111	2909	2654	2346													636.54	36.8182	76.3507	111.7	142.656	168.825	188.759	202.311	209.558	210.27
13.69	50	102										498.673	3349	3502	3575	3669	3728	3807	3768	3628	3596	3477	3318	3125	2883	2640	2343													637.303	36.7527	76.0158	111.214	142.294	168.193	188.149	201.596	208.872	209.971
13.7	49	101										498.938	3418	3575	3628	3714	3780	3869	3829	3663	3618	3526	3354	3173	2905	2664	2373													638.066	36.5483	76.0838	111.246	142.235	168.675	188.482	202.139	209.066	210.178
13.71	49	101										499.203	3415	3573	3623	3748	3793	3853	3852	3668	3601	3533	3350	3161	2932	2662	2374													638.828	36.5903	75.7736	110.824	141.714	168.09	187.649	201.269	208.472	209.437
13.72	50	100										499.468	3396	3575	3634	3751	3802	3844	3844	3678	3606	3522	3339	3170	2946	2647	2346													639.591	36.7083	75.7426	111.011	141.806	168.1	188.065	201.389	208.648	209.482
13.73	50	97										499.734	3436	3624	3711	3801	3868	3893	3858	3734	3666	3561	3366	3218	2997	2692	2391													640.353	36.4337	75.6041	110.794	141.563	167.672	187.147	201.019	208.23	208.971
13.74	47	92										499.999	3467	3630	3721	3826	3867	3895	3865	3756	3693	3573	3369	3226	3011	2701	2415													641.116	36.3043	75.0183	110.251	140.728	166.713	186.429	200	207.226	207.815
13.75	48	89										500.264	3460	3632	3720	3841	3870	3895	3876	3766	3693	3591	3368	3230	2990	2700	2404													641.878	36.4723	75.3443	110.54	141.094	167.308	187.205	201.004	208.162	208.865
13.76	50	89										500.529	3469	3660	3732	3858	3903	3945	3914	3782	3699	3602	3394	3230	2980	2700	2401													642.64	36.4165	75.2849	110.557	141.095	167.335	186.979	200.613	207.903	208.598
13.77	46	91										500.794	3509	3696	3772	3870	3963	3990	3960	3823	3727	3634	3425	3257	2994	2724	2410													643.402	36.1648	74.8534	109.999	140.274	166.407	186.099	199.526	206.906	207.836
13.78	40	93										501.06	3563	3750	3845	3925	4051	4038	4014	3901	3797	3659	3487	3322	3045	2780	2457													644.164	36.1616	74.8525	109.582	139.996	165.826	185.829	199.288	206.441	207.472
13.79	41	99										501.325	3567	3751	3821	3944	4038	4041	4000	3909	3799	3653	3499	3317	3052	2773	2462													644.926	36.1127	74.6066	109.329	139.594	165.77	185.444	199.077	206.062	207.255
13.8	43	106										501.59	3550	3747	3804	3938	4008	4043	4012	3895	3789	3683	3516	3290	3045	2753	2441													645.688	35.9518	74.458	109.264	139.422	165.393	185.123	198.743	205.726	206.68
13.81	48	105										501.855	3602	3772	3880	3975	4046	4072	4067	3906	3814	3721	3543	3314	3066	2792	2466													646.45	35.8795	74.3839	109.082	139.141	165.228	184.569	198.374	205.435	206.378
13.82	52	103										502.12	3646	3799	3908	4016	4073	4075	4068	3923	3804	3759	3529	3330	3075	2802	2493													647.212	35.8236	74.0672	108.701	139.108	164.703	184.268	197.749	205.065	206.087
13.83	47	108										502.385	3693	3857	3966	4058	4121	4135	4100	3973	3872	3808	3552	3366	3108	2824	2524													647.973	35.7379	74.0242	108.535	138.849	164.604	184.327	197.816	204.858	205.644
13.84	43	111										502.65	3691	3847	3970	4038	4109	4148	4094	3958	3885	3775	3541	3336	3100	2807	2503													648.735	35.7023	73.7755	108.326	138.288	164.059	183.621	197.218	204.31	205.494
13.85	44	106										502.915	3670	3835	3957	4020	4067	4133	4076	3944	3860	3776	3526	3302	3086	2773	2468													649.496	35.5794	73.7133	108	138.209	163.663	183.235	196.471	204.003	205.076
13.86	45	103										503.181	3691	3889	3969	4049	4112	4141	4101	3985	3889	3810	3562	3337	3084	2808	2467													650.258	35.5528	73.6344	108.115	138.18	163.875	183.466	196.846	204.044	205.192
13.87	43	103										503.446	3738	3911	3969	4068	4149	4185	4148	4027	3919	3819	3608	3382	3095	2852	2512													651.019	35.5369	73.3954	107.742	137.926	163.215	183.013	196.203	203.308	204.341
13.88	41	104										503.711	3825	3983	4030	4150	4215	4271	4248	4098	3995	3882	3700	3471	3151	2913	2593													651.78	35.4449	73.3788	107.401	137.419	163.057	182.518	195.932	203.167	204.197
13.89	41	104										503.976	3869	4048	4087	4214	4295	4299	4309	4133	4031	3922	3744	3513	3193	2948	2610													652.542	35.2112	72.7941	107.031	136.653	162.175	181.664	194.901	202.207	203.245
13.9	44	102										504.241	3875	4078	4116	4241	4329	4327	4316	4172	4043	3946	3745	3536	3234	2939	2609													653.303	35.1871	72.9699	107.064	136.75	162.396	181.81	195.334	202.198	203.541
13.91	52	97										504.506	3924	4106	4166	4297	4375	4375	4344	4225	4087	3997	3774	3557	3271	2951	2631													654.064	35.0149	72.4397	106.185	135.571	161.106	180.36	193.688	200.615	202.207
13.92	55	95										504.771	3920	4086	4149	4297	4365	4378	4324	4190	4100	3957	3752	3513	3257	2917	2602													654.825	34.925	72.3006	106.057	135.58	160.96	180.296	193.627	200.777	202.079
13.93	53	95										505.036	3868	4020	4107	4257	4302	4342	4276	4139	4059	3895	3697	3456	3197	2864	2536													655.586	34.8138	72.1802	105.871	135.469	160.69	179.861	193.573	200.74	201.957
13.94	52	96										505.301	3914	4054	4138	4275	4319	4364	4329	4207	4068	3948	3726	3489	3225	2924	2564													656.346	34.6798	71.7627	105.591	135.124	159.943	179.238	192.956	200.051	201.168
13.95	52	99										505.566	3986	4142	4215	4331	4396	4443	4389	4283	4135	4026	3782	3539	3293	2994	2656													657.107	34.5283	71.5459	105.27	134.636	159.595	178.679	192.441	199.528	200.554
13.96	51	101										505.831	4020	4193	4291	4380	4464	4514	4441	4332	4211	4068	3814	3601	3343	3045	2697													657.868	34.5659	71.5338	105.103	134.433	159.502	178.631	192.158	199.258	200.686
13.97	49	102										506.096	4035	4204	4322	4413	4475	4525	4469	4312	4216	4067	3847	3629	3348	3058	2679													658.628	34.3429	71.2224	104.256	133.545	158.738	177.844	191.136	198.23	199.505
13.98	49	103										506.361	4042	4220	4320	4412	4470	4518	4464	4284	4186	4029	3850	3626	3322	3018	2648													659.389	34.3039	71.0844	104.283	133.47	158.371	177.4	191.126	197.764	199.286
13.99	49	104										506.626	4049	4240	4348	4413	4494	4513	4467	4323	4181	4029	3869	3617	3323	2996	2662													660.149	34.1515	70.819	103.884	132.792	157.887	176.849	190.215	197.475	198.46
14	49	100										506.891	4056	4233	4346	4409	4488	4511	4453	4338	4173	4032	3870	3586	3310	2978	2653													660.909	34.0216	70.605	103.761	132.818	157.563	176.609	189.81	197.215	198.595
14.01	51	94										507.156	4124	4289	4378	4473	4546	4576	4520	4398	4244	4103	3914	3645	3365	3022	2683													661.67	33.9348	70.3354	103.217	132.113	157.018	175.92	189.429	196.405	197.805
14.02	51	102										507.421	4203	4357	4440	4563	4636	4667	4611	4472	4324	4181	3992	3741	3444	3090	2739													662.43	33.9477	70.1808	103.053	132.141	156.471	175.531	188.771	196.023	197.101
14.03	52	110										507.686	4248	4362	4473	4596	4672	4690	4643	4484	4342	4205	4003	3755	3469	3128	2756													663.19	33.7885	69.775	102.541	131.294	155.888	174.505	188.01	195.288	196.622
14.04	58	104										507.951	4287	4394	4518	4641	4711	4692	4685	4513	4378	4230	4040	3760	3490	3146	2783													663.95	33.5788	69.5014	102.069	130.577	155.036	174.208	187.239	194.221	196.098
14.05	63	99										508.216	4294	4417	4550	4650	4699	4693	4704	4490	4395	4234	4044	3765	3490	3142	2800													664.71	33.427	69.4763	101.85	130.342	154.934	173.458	186.965	193.919	195.216
14.06	57	97										508.481	4309	4441	4578	4662	4700	4716	4714	4484	4398	4275	4033	3790	3487	3142	2801													665.47	33.3641	68.8964	101.303	129.823	154.251	173.1	185.857	193.203	194.383
14.07	52	95										508.746	4334	4470	4600	4681	4761	4748	4721	4502	4414	4311	4032	3799	3481	3139	2786													666.23	33.315	69.0008	101.197	129.799	154.134	173.09	185.964	193.065	194.355
14.08	49	98										509.011	4319	4457	4595	4661	4774	4734	4716	4532	4412	4294	4044	3770	3462	3120	2757													666.989	33.2518	68.7514	100.969	129.402	154.05	172.512	185.767	192.93	194.369
14.09	48	100										509.275	4330	4481	4598	4662	4777	4749	4777	4567	4425	4296	4048	3776	3477	3119	2747													667.749	33.0438	68.4046	100.424	128.814	152.953	171.775	184.773	192.048	193.223
14.1	51	98										509.54	4393	4566	4639	4725	4835	4833	4860	4635	4474	4366	4082	3843	3544	3208	2813													668.508	32.922	68.2345	100.273	128.311	152.612	171.094	184.61	191.751	192.696
14.11	52	97										509.805	4432	4629	4678	4763	4860	4894	4837	4689	4490	4393	4136	3860	3566	3251	2832													669.268	32.7368	67.9837	99.8074	128.012	152.01	170.682	183.714	190.756	192.18
14.12	48	97										510.07	4439	4619	4696	4771	4851	4887	4792	4665	4500	4372	4137	3834	3532	3205	2813													670.027	32.5774	67.543	99.2472	127.281	151.264	169.607	182.676	189.755	191.305
14.13	52	98										510.335	4450	4617	4721	4800	4887	4873	4822	4659	4539	4392	4146	3858	3557	3197	2843													670.787	32.4801	67.3671	98.9358	126.826	150.729	169.344	182.168	189.404	190.696
14.14	67	101										510.6	4466	4651	4726	4826	4916	4903	4878	4668	4536	4418	4168	3883	3584	3197	2857													671.546	32.3561	67.1154	98.6869	126.616	150.723	169.04	181.851	189.129	190.383
14.15	70	103										510.865	4530	4686	4770	4884	4949	4967	4915	4676	4574	4446	4183	3929	3603	3220	2876													672.305	32.2557	66.8638	98.3082	126.095	150.104	168.405	181.081	188.243	189.75
14.16	64	105										511.13	4575	4702	4810	4916	4964	4986	4932	4724	4620	4440	4206	3934	3619	3228	2879													673.064	32.1933	66.6554	98.0316	125.647	149.247	167.79	180.766	187.913	189.388
14.17	59	106										511.394	4636	4801	4896	4993	5065	5068	5038	4813	4701	4509	4281	4003	3685	3312	2944													673.823	31.9798	66.4051	97.6381	125.38	148.893	167.362	180.103	187.523	188.691
14.18	55	106										511.659	4708	4872	4983	5076	5168	5174	5116	4884	4778	4607	4364	4086	3758	3378	3003													674.582	31.9191	66.1111	97.1083	124.383	148.065	166.369	179.163	185.944	187.81
14.19	58	104										511.924	4724	4873	5002	5080	5154	5197	5105	4892	4766	4629	4355	4070	3749	3369	2989													675.341	31.8113	66.048	96.8626	124.32	147.931	165.964	178.934	186.241	187.637
14.2	62	101										512.189	4756	4926	5034	5110	5164	5223	5151	4943	4800	4661	4385	4098	3791	3412	3013													676.1	31.6995	65.9159	96.5293	123.775	147.37	165.432	178.388	185.657	187.075
14.21	60	107										512.454	4758	4967	5047	5148	5160	5179	5204	4951	4792	4658	4412	4101	3810	3412	3015													676.858	31.3792	65.1767	95.8145	122.98	146.197	164.124	176.797	183.974	185.582
14.22	57	116										512.718	4807	5012	5092	5233	5215	5229	5257	4988	4826	4718	4455	4143	3846	3444	3033													677.617	31.2562	64.8397	95.5783	122.488	145.45	163.469	176.392	183.329	184.767
14.23	68	117										512.983	4823	5012	5075	5241	5253	5281	5254	5006	4862	4722	4467	4165	3852	3445	3040													678.375	31.2364	64.5666	95.0732	121.841	144.985	162.811	175.831	182.667	184.371
14.24	79	117										513.248	4800	4983	5046	5176	5217	5255	5179	4948	4815	4677	4405	4097	3772	3404	2991													679.134	31.093	64.3603	94.776	121.439	144.506	162.517	174.884	182.216	183.605
14.25	70	107										513.513	4843	4984	5085	5178	5223	5245	5153	4930	4800	4674	4375	4062	3757	3390	2960													679.892	30.9109	63.9995	94.2182	120.79	143.862	161.797	174.281	181.377	182.815
14.26	62	98										513.777	4839	5005	5117	5194	5240	5243	5189	4945	4797	4662	4380	4051	3771	3367	2955													680.65	30.853	63.7641	93.853	120.501	143.421	160.964	173.725	180.798	182.286
14.27	64	99										514.042	4867	5040	5149	5213	5265	5264	5232	4988	4852	4694	4442	4087	3779	3398	2992													681.409	30.7367	63.892	93.891	120.469	143.407	160.794	173.681	180.9	182.169
14.28	68	101										514.307	4936	5111	5203	5283	5322	5348	5301	5058	4936	4759	4488	4146	3829	3455	3068													682.167	30.528	63.4958	93.243	119.654	142.439	159.957	172.924	179.778	181.416
14.29	78	110										514.572	4974	5166	5221	5305	5358	5400	5333	5059	4955	4793	4501	4197	3842	3470	3073													682.925	30.4936	63.1463	92.8553	119.348	141.972	159.82	172.008	179.279	180.918
14.3	86	115										514.836	5006	5182	5244	5309	5380	5394	5345	5074	4972	4803	4502	4218	3850	3451	3056													683.683	30.2684	62.8323	92.6108	118.864	141.532	159.032	171.404	178.669	180.392
14.31	85	109										515.101	5023	5197	5323	5351	5388	5393	5383	5116	4978	4808	4528	4243	3887	3457	3066													684.441	30.152	62.6712	92.1406	118.137	140.761	158.365	170.697	177.941	179.598
14.32	84	107										515.366	4993	5187	5313	5355	5382	5378	5380	5113	4948	4787	4523	4228	3874	3469	3052													685.198	29.9109	61.8842	91.2115	116.916	139.381	156.81	169.254	176.347	178.158
14.33	83	112										515.63	5050	5274	5338	5420	5468	5460	5447	5153	5000	4855	4573	4276	3899	3529	3112													685.956	29.8411	61.8517	91.0266	116.958	139.347	156.716	169.38	176.348	178.085
14.34	86	117										515.895	5142	5385	5410	5520	5573	5573	5522	5272	5115	4968	4642	4361	3970	3619	3195													686.714	29.6276	61.503	90.4943	116.059	138.283	155.685	168.264	175.02	176.935
14.35	95	122										516.16	5171	5379	5418	5559	5607	5591	5537	5322	5157	4965	4649	4377	3995	3617	3211													687.471	29.6059	61.5267	90.2854	116.087	138.318	155.682	168.265	174.977	176.853
14.36	99	124										516.424	5195	5381	5436	5571	5586	5597	5540	5311	5142	4960	4638	4372	3990	3617	3181													688.229	29.451	61.1993	90.0084	115.517	137.518	155.021	167.298	174.456	175.947
14.37	101	122										516.689	5171	5371	5417	5521	5526	5605	5526	5274	5125	4928	4610	4318	3940	3564	3114													688.986	29.1999	60.6173	89.064	114.609	136.567	153.601	165.856	172.918	174.663
14.38	105	117										516.954	5172	5371	5422	5508	5528	5610	5539	5269	5148	4882	4634	4323	3951	3561	3135													689.744	29.0222	60.4913	88.802	114.379	136.036	153.167	165.654	172.659	174.208
14.39	109	112										517.218	5259	5426	5502	5600	5627	5683	5613	5340	5220	4941	4733	4413	4031	3644	3208													690.501	28.9466	60.1563	88.6389	113.819	135.608	152.62	164.724	171.722	173.768
14.4	113	112										517.483	5304	5446	5549	5642	5682	5731	5637	5377	5245	5023	4766	4443	4062	3662	3217													691.258	28.7558	59.8361	88.0186	112.91	134.874	152.002	163.798	171.237	172.607
14.41	116	115										517.748	5268	5449	5559	5617	5649	5691	5627	5363	5216	5020	4733	4408	4029	3626	3174													692.015	28.602	59.3025	87.4077	112.235	133.983	150.823	162.817	169.651	171.546
14.42	129	114										518.012	5305	5482	5614	5639	5693	5695	5673	5388	5234	5032	4765	4415	4041	3642	3180													692.772	28.6229	59.29	87.3258	111.959	133.591	150.439	162.64	169.585	171.478
14.43	145	113										518.277	5372	5560	5673	5725	5777	5774	5698	5445	5280	5084	4832	4470	4093	3686	3244													693.529	28.322	58.8726	86.6045	111.477	132.921	149.664	161.659	168.288	170.095
14.44	154	122										518.541	5402	5591	5699	5787	5825	5803	5714	5479	5290	5106	4847	4513	4111	3698	3277													694.286	28.2705	58.814	86.4457	110.869	132.623	149.415	161.068	168.047	170.056
14.45	162	131										518.806	5473	5652	5784	5836	5902	5890	5808	5561	5366	5196	4909	4580	4170	3756	3334													695.043	28.033	58.5147	85.9511	110.476	131.686	148.429	160.561	167.445	169.373
14.46	172	126										519.071	5571	5739	5860	5917	5972	5972	5928	5645	5443	5276	4988	4639	4258	3812	3402													695.8	27.8044	57.8748	85.2583	109.399	130.512	147.332	159.223	165.816	167.943
14.47	182	122										519.335	5577	5768	5869	5947	5958	5957	5953	5639	5434	5277	4977	4626	4258	3809	3389													696.556	27.7966	57.8289	84.9649	109.636	130.492	147.195	159.012	165.838	167.985
14.48	190	133										519.6	5569	5740	5840	5919	5912	5921	5893	5602	5402	5246	4928	4596	4202	3770	3339													697.313	27.6576	57.4472	84.535	108.748	129.844	146.538	158.26	165.258	166.961
14.49	201	142										519.864	5556	5682	5801	5873	5894	5895	5858	5590	5392	5214	4885	4578	4171	3745	3276													698.069	27.4672	57.1061	84.1229	108.231	128.84	145.377	157.101	164.354	165.929
14.5	225	144										520.129	5572	5719	5835	5888	5949	5938	5874	5607	5428	5231	4895	4599	4199	3770	3289													698.826	27.2909	56.9294	83.7155	107.714	128.699	144.971	156.702	163.334	165.351
14.51	247	146										520.393	5614	5788	5903	5940	6022	5981	5917	5624	5482	5289	4942	4630	4243	3829	3355													699.582	27.2677	56.4769	83.2151	107.346	127.945	144.416	156.118	163.11	164.999
14.52	264	148										520.658	5615	5791	5908	5933	6000	5948	5914	5611	5459	5298	4930	4616	4246	3814	3350													700.338	27.0092	55.8796	82.6723	106.492	127.112	143.18	155.191	161.821	163.888
14.53	283	151										520.922	5657	5801	5897	5963	5996	5958	5923	5618	5444	5313	4918	4607	4252	3789	3334													701.094	26.7582	55.6659	82.314	105.771	126.133	142.293	154.285	160.771	162.526
14.54	304	154										521.187	5705	5839	5926	6007	6071	6003	5979	5644	5490	5337	4966	4644	4273	3796	3314													701.851	26.7669	55.5109	81.8331	105.682	126.077	142.042	153.821	160.696	162.402
14.55	336	158										521.451	5697	5839	5959	5979	6110	6038	6028	5661	5513	5334	5013	4674	4250	3810	3302													702.606	26.5624	55.2858	81.4842	104.59	125.317	141.231	152.927	159.943	161.622
14.56	380	163										521.716	5705	5848	5964	5992	6130	6093	6040	5686	5525	5346	5053	4696	4262	3827	3357													703.362	26.4064	55.0907	81.1781	104.446	124.918	140.839	152.418	159.326	161.229
14.57	421	172										521.98	5780	5902	5995	6047	6149	6141	6030	5742	5555	5379	5079	4710	4319	3824	3410													704.118	26.295	54.5952	80.5236	103.793	123.956	139.711	151.053	157.936	159.766
14.58	459	186										522.245	5809	5933	6031	6094	6176	6153	6034	5762	5575	5389	5068	4705	4314	3824	3390													704.874	26.1157	54.3858	80.2904	103.022	123.205	139.24	150.62	157.495	159.414
14.59	509	195										522.509	5794	5941	6061	6114	6181	6152	6050	5753	5587	5395	5058	4697	4292	3833	3348													705.63	26.0578	54.1712	80.0006	103.099	122.948	138.872	150.326	156.857	159.171
14.6	566	201										522.774	5854	6006	6123	6189	6232	6207	6100	5805	5650	5430	5102	4733	4350	3869	3386													706.385	25.8196	53.7095	79.4369	102.372	122.083	138.139	149.324	156.144	158.206
14.61	648	210										523.038	5862	6017	6144	6217	6252	6234	6127	5806	5670	5442	5098	4745	4366	3876	3420													707.141	25.7547	53.5296	79.0685	101.934	121.658	137.43	148.771	155.494	157.329
14.62	741	221										523.303	5849	6028	6162	6220	6249	6241	6162	5780	5646	5449	5101	4772	4354	3891	3440													707.896	25.4697	53.1501	78.1919	100.895	120.724	135.984	147.456	154.316	156.46
14.63	844	237										523.567	5896	6078	6201	6263	6311	6263	6215	5850	5692	5493	5150	4810	4390	3931	3476													708.652	25.4698	52.7761	78.0326	100.542	119.812	135.662	146.723	153.416	155.541
14.64	948	254										523.831	5897	6111	6216	6280	6349	6269	6217	5901	5734	5531	5177	4810	4396	3931	3485													709.407	25.2582	52.661	77.3187	99.9943	119.327	134.783	145.81	152.946	154.85
14.65	997	267										524.096	5929	6172	6213	6308	6364	6305	6239	5926	5768	5532	5189	4826	4405	3939	3482													710.162	25.1123	52.2004	77.0657	99.3969	118.723	134.27	145.393	151.906	153.93
14.66	1040	281										524.36	5992	6243	6222	6342	6390	6356	6263	5969	5778	5571	5204	4889	4446	3980	3489													710.917	25.1051	52.1391	76.6596	99.0771	118.334	133.795	144.895	151.984	153.831
14.67	995	291										524.625	6003	6250	6229	6345	6346	6337	6242	5996	5773	5593	5219	4887	4451	3981	3481													711.672	24.7831	51.7532	76.1808	98.3791	117.681	132.654	143.648	150.453	152.631
14.68	942	301										524.889	6006	6229	6237	6321	6309	6300	6208	5970	5772	5559	5217	4848	4396	3940	3463													712.427	24.6553	51.368	75.8326	97.7556	116.729	132.104	143.471	149.899	151.977
14.69	812	321										525.153	6039	6233	6260	6324	6361	6309	6244	5954	5802	5562	5233	4851	4386	3947	3470													713.182	24.4841	50.8875	75.226	96.9596	115.96	131.149	142.132	148.721	150.758
14.7	679	340										525.418	6096	6253	6316	6378	6424	6366	6310	5989	5833	5614	5251	4910	4446	3994	3486													713.937	24.4355	50.8642	74.9171	96.5435	115.635	130.736	141.696	148.327	150.366
14.71	536	357										525.682	6177	6331	6409	6482	6523	6469	6396	6092	5911	5692	5303	4982	4548	4065	3552													714.692	24.1641	50.2306	74.3142	95.9193	114.697	129.67	140.376	147.061	149.228
14.72	404	380										525.947	6185	6366	6440	6520	6570	6530	6421	6117	5929	5704	5355	4991	4573	4088	3585													715.447	24.0203	50.0264	73.9915	95.3631	113.881	129.008	139.652	146.485	148.511
14.73	304	424										526.211	6171	6342	6442	6517	6567	6520	6427	6086	5908	5693	5319	4972	4541	4071	3565													716.201	23.9105	49.8435	73.7144	95.0971	113.731	128.557	139.414	146.039	148.307
14.74	221	465										526.475	6157	6361	6448	6544	6572	6515	6474	6090	5903	5681	5312	4978	4545	4085	3588													716.956	23.7937	49.4982	73.2527	94.3839	112.904	127.909	138.383	145.339	147.318
14.75	170	503										526.74	6205	6407	6503	6582	6616	6565	6524	6159	5941	5697	5377	5034	4589	4125	3638													717.71	23.5234	49.2838	72.7355	93.6126	112.075	126.86	137.482	144.211	146.343
14.76	134	531										527.004	6259	6445	6529	6625	6664	6616	6564	6190	5974	5748	5406	5060	4610	4151	3647													718.465	23.549	48.8343	72.2225	93.022	111.608	126.153	137.214	143.353	145.734
14.77	115	546										527.268	6293	6442	6477	6628	6641	6618	6557	6155	5948	5774	5386	5033	4582	4118	3577													719.219	23.3173	48.5389	71.9122	92.5118	110.677	125.409	136.123	142.516	144.885
14.78	102	601										527.532	6393	6525	6552	6685	6708	6663	6611	6222	6004	5865	5456	5083	4640	4152	3613													719.973	23.1634	48.3802	71.283	91.8714	110.081	124.465	135.067	141.393	143.754
14.79	92	691										527.797	6448	6612	6675	6765	6803	6743	6683	6322	6085	5932	5545	5149	4717	4216	3697													720.727	23.0519	48.0305	70.9884	91.5913	109.71	124.499	134.741	141.238	143.658
14.8	90	780										528.061	6454	6631	6703	6784	6805	6762	6675	6331	6095	5921	5572	5143	4721	4207	3686													721.481	22.8634	47.6452	70.2806	90.8774	108.829	123.097	133.627	140.128	142.306
14.81	94	868										528.325	6458	6646	6714	6794	6808	6781	6656	6342	6091	5925	5580	5162	4737	4212	3679													722.235	22.7349	47.4745	70.0501	90.3147	108.32	122.65	133.089	139.539	141.726
14.82	87	981										528.59	6485	6666	6729	6802	6848	6825	6692	6375	6101	5918	5578	5183	4754	4222	3709													722.989	22.4671	47.1106	69.4216	89.8961	107.757	121.756	132.2	138.865	141.109
14.83	76	1104										528.854	6506	6674	6755	6816	6873	6854	6741	6393	6134	5903	5557	5203	4736	4215	3709													723.743	22.3865	46.5858	69.0181	88.9836	106.755	120.847	131.482	137.754	139.834
14.84	70	1254										529.118	6509	6659	6741	6836	6835	6853	6725	6373	6155	5893	5538	5175	4702	4220	3700													724.496	22.2907	46.4318	68.5831	88.5785	106.161	120.278	130.841	137.15	139.406
14.85	64	1410										529.382	6531	6651	6745	6850	6837	6840	6725	6383	6157	5911	5562	5161	4713	4209	3689													725.25	22.1323	46.3314	68.4854	88.5581	105.893	119.871	130.069	136.47	139.011
14.86	67	1675										529.646	6557	6709	6783	6857	6866	6858	6767	6406	6175	5945	5560	5173	4726	4235	3681													726.004	21.9892	45.7521	67.8151	87.5346	104.791	119.011	129.087	135.69	137.753
14.87	71	1953										529.911	6648	6822	6860	6931	6902	6922	6829	6478	6247	6014	5621	5234	4768	4304	3755													726.757	21.7537	45.3871	67.2567	86.7677	104.344	117.819	128.225	134.679	137.027
14.88	65	2076										530.175	6734	6862	6907	6988	6948	6968	6873	6540	6313	6067	5690	5280	4801	4323	3795													727.51	21.7046	45.3562	67.0975	86.8163	103.695	117.792	127.845	134.5	136.51
14.89	59	2167										530.439	6703	6824	6892	6956	6966	6940	6840	6509	6286	6050	5678	5240	4768	4292	3755													728.264	21.5576	44.8755	66.6477	85.8953	103.05	116.552	127.048	133.246	135.54
14.9	56	1879										530.703	6667	6857	6919	6975	6993	6973	6837	6502	6280	6077	5678	5225	4777	4283	3747													729.017	21.4293	44.8539	66.237	85.6586	102.454	116.342	126.442	132.842	134.916
14.91	55	1595										530.967	6660	6868	6925	6961	6977	6964	6839	6484	6274	6041	5631	5208	4794	4250	3706													729.77	21.2907	44.3524	65.9324	85.084	101.849	115.527	125.462	132.033	134.225
14.92	61	1328										531.232	6712	6898	6934	6969	6993	6967	6870	6521	6308	6068	5626	5245	4808	4251	3714													730.523	21.0616	44.081	65.0513	84.1786	101.121	114.621	124.639	130.528	133.141
14.93	65	1058										531.496	6803	7002	7000	7031	7071	7037	6943	6618	6387	6157	5722	5339	4868	4317	3764													731.276	20.9262	43.7153	64.7724	83.5823	100.174	113.732	123.728	129.98	132.083
14.94	62	779										531.76	6853	7033	7035	7060	7085	7072	6948	6615	6397	6141	5765	5352	4857	4340	3760													732.029	20.8105	43.5784	64.3149	83.1549	99.9	113.346	123.333	129.69	132.162
14.95	61	546										532.024	6886	7078	7065	7119	7139	7086	6990	6640	6405	6137	5785	5351	4885	4386	3793													732.782	20.7026	43.1249	63.7022	82.4694	99.1582	112.415	122.415	128.615	130.92
14.96	60	400										532.288	6967	7151	7136	7189	7264	7143	7058	6744	6472	6223	5820	5418	4942	4451	3855													733.535	20.5644	42.9002	63.5308	82.2769	98.3318	111.887	121.513	127.88	130.083
14.97	60	297										532.552	7001	7183	7203	7230	7314	7186	7105	6769	6503	6264	5835	5429	4961	4455	3862													734.288	20.4695	42.59	63.0855	81.5229	97.9405	110.899	121.159	127.058	129.338
14.98	61	250										532.817	6997	7180	7211	7282	7291	7191	7099	6761	6487	6250	5838	5371	4933	4430	3852													735.04	20.1793	42.28	62.6584	81.1304	97.4167	110.523	120.179	126.171	128.697
14.99	61	217										533.081	7021	7192	7209	7314	7298	7216	7086	6792	6502	6268	5851	5398	4930	4416	3867													735.793	20.1445	42.045	62.3532	80.7643	96.7386	109.814	119.582	125.816	128.062
15	60	194										533.345	7078	7244	7211	7327	7330	7269	7150	6823	6511	6259	5868	5461	4943	4438	3894													736.545	20.0067	41.6064	61.9154	79.9949	96.0379	109.137	118.607	124.789	127.216
15.01	60	177										533.609	7117	7284	7227	7326	7327	7258	7178	6823	6511	6259	5862	5459	4948	4443	3880													737.298	19.8981	41.5085	61.5653	79.6188	95.6629	108.555	118.223	124.133	126.413
15.02	60	164										533.873	7113	7370	7270	7334	7335	7277	7171	6823	6556	6292	5853	5459	4970	4466	3899													738.05	19.7614	41.2655	60.9147	79.0135	94.7071	107.707	117.386	123.449	125.853
15.03	57	164										534.137	7148	7414	7256	7354	7345	7294	7153	6864	6570	6327	5865	5465	4971	4469	3916													738.802	19.6478	40.9304	60.8088	78.5098	94.4715	107.127	116.73	122.595	125.14
15.04	53	171										534.401	7245	7442	7285	7362	7366	7341	7204	6915	6587	6368	5914	5501	4968	4485	3904													739.554	19.4712	40.6814	60.237	78.0353	93.736	106.414	115.839	121.706	124.293
15.05	50	161										534.665	7311	7473	7321	7354	7368	7337	7244	6947	6589	6374	5914	5521	4964	4482	3874													740.306	19.2552	40.2974	59.9107	77.5301	93.0935	105.596	115.218	121.022	123.353
15.06	47	147										534.929	7314	7488	7292	7354	7388	7305	7223	6970	6568	6365	5914	5489	4965	4439	3844													741.058	19.18	39.989	59.4385	76.8282	92.4659	105.11	114.267	120.373	122.81
15.07	53	138										535.193	7370	7532	7309	7417	7415	7349	7238	7019	6602	6402	5955	5497	5010	4436	3871													741.81	19.0377	39.6506	58.7378	76.258	91.5715	104.017	113.418	119.55	121.748
15.08	59	129										535.457	7482	7613	7364	7505	7458	7386	7292	7110	6689	6440	5997	5565	5062	4502	3916													742.562	18.9363	39.521	58.5647	75.9255	91.2636	103.759	113.135	119.101	121.465
15.09	58	124										535.721	7526	7673	7411	7542	7532	7448	7356	7143	6740	6444	6027	5634	5088	4527	3958													743.314	18.8262	39.2295	58.0304	75.0207	90.3912	102.498	112.195	118.132	120.066
15.1	57	119										535.985	7492	7671	7455	7525	7551	7492	7372	7113	6740	6465	6035	5625	5073	4519	3972													744.065	18.6966	39.0482	57.9652	74.924	90.0139	102.371	111.63	117.577	119.995
15.11	57	118										536.249	7490	7682	7547	7517	7540	7528	7356	7118	6739	6514	6062	5588	5090	4548	3962													744.817	18.4023	38.5896	57.2064	73.984	89.0472	101.264	110.459	116.382	118.73
15.12	56	116										536.513	7594	7773	7640	7597	7596	7584	7441	7202	6786	6562	6117	5635	5172	4592	3996													745.568	18.4015	38.2167	56.7366	73.6448	88.3824	100.456	109.914	115.563	118.035
15.13	55	116										536.777	7687	7863	7684	7686	7677	7633	7531	7286	6874	6597	6203	5720	5249	4667	4055													746.32	18.172	38.0877	56.5269	73.3082	88.0817	100.13	109.408	115.218	117.496
15.14	54	115										537.041	7725	7911	7692	7749	7748	7692	7559	7318	6918	6644	6238	5761	5293	4722	4112													747.071	18.0349	37.7273	56.0874	72.6907	87.3814	99.6708	108.55	114.228	116.666
15.15	54	112										537.305	7749	7890	7697	7768	7766	7707	7533	7308	6932	6675	6192	5747	5293	4688	4096													747.822	17.9612	37.5846	55.6945	72.2753	86.8884	98.975	108.189	113.842	116.064
15.16	53	111										537.569	7758	7879	7738	7760	7767	7733	7545	7307	6931	6671	6220	5748	5279	4652	4071													748.574	17.96	37.4482	55.4818	71.9118	86.4847	98.3524	107.534	113.099	115.597
15.17	50	110										537.833	7765	7902	7764	7788	7777	7741	7588	7303	6928	6646	6255	5765	5275	4648	4073													749.325	17.7435	36.9886	54.8017	71.1328	85.6291	97.4803	106.649	112.077	114.389
15.18	48	111										538.097	7767	7906	7807	7798	7810	7738	7621	7319	6956	6645	6240	5778	5278	4646	4067													750.076	17.5791	36.6447	54.4543	70.8261	85.274	97.0421	106.099	111.828	113.926
15.19	47	115										538.361	7819	7986	7857	7830	7874	7815	7681	7380	7039	6735	6282	5821	5305	4716	4115													750.827	17.4798	36.413	54.1159	70.4063	84.6171	96.3817	105.225	110.636	113.334
15.2	49	115										538.625	7849	8056	7850	7900	7886	7866	7684	7431	7050	6790	6293	5808	5314	4722	4130													751.578	17.3219	36.0469	53.6728	69.7452	83.8318	95.6471	104.091	109.918	112.186
15.21	55	112										538.889	7908	8093	7863	7958	7898	7893	7696	7460	7032	6787	6294	5818	5321	4716	4131													752.328	17.252	36.015	53.5946	69.5108	83.6438	95.4156	104.028	109.607	112.055
15.22	53	107										539.153	8013	8124	7916	8010	7946	7933	7764	7496	7048	6830	6363	5913	5336	4773	4140													753.079	17.1808	35.8345	53.013	68.853	82.9652	94.572	103.391	108.956	111.389
15.23	48	100										539.417	8063	8205	7967	8047	7985	7946	7795	7547	7067	6868	6417	5949	5361	4819	4149													753.83	16.979	35.4762	52.5767	68.2738	82.2083	93.7034	102.299	108.034	110.532
15.24	46	97										539.681	8099	8309	7975	8059	8018	7972	7808	7595	7110	6872	6420	5960	5417	4829	4173													754.58	16.8344	35.0389	52.1472	67.7245	81.5483	92.9988	101.788	107.105	109.62
15.25	47	95										539.944	8097	8328	7977	8051	8035	7994	7843	7622	7140	6883	6394	5953	5418	4835	4175													755.331	16.7105	34.7817	51.857	67.3259	80.9882	92.1285	100.921	106.595	109.132
15.26	48	105										540.208	8100	8372	8059	8066	8058	8004	7873	7644	7182	6916	6396	5966	5453	4857	4174													756.081	16.5315	34.6647	51.5274	66.9084	80.9432	91.9311	100.3	105.957	108.264
15.27	48	118										540.472	8168	8405	8113	8125	8095	8057	7897	7671	7236	6951	6455	5999	5492	4903	4199													756.831	16.4067	34.3604	51.3058	66.4892	80.0473	91.186	99.5951	105.21	107.622
15.28	53	117										540.736	8194	8394	8094	8161	8096	8099	7928	7710	7238	6956	6502	6011	5463	4955	4208													757.582	16.3837	34.0675	50.7565	65.9532	79.4237	90.8044	99.1461	104.539	106.945
15.29	58	114										541	8189	8362	8095	8166	8101	8118	7932	7724	7246	6968	6505	6033	5450	4954	4226													758.332	16.1867	33.8734	50.3954	65.3682	78.7555	89.8553	98.219	103.971	106.268
15.3	57	113										541.264	8168	8346	8134	8205	8164	8127	7947	7683	7265	7000	6518	6062	5473	4918	4240													759.082	16.0599	33.5793	49.8909	64.8851	78.3775	89.3277	97.6018	102.971	105.684
15.31	56	111										541.528	8167	8385	8175	8272	8246	8155	7993	7666	7296	7033	6539	6082	5506	4910	4250													759.832	15.9723	33.3762	49.7736	64.5961	78.0525	88.7018	97.2201	102.78	105.082
15.32	53	107										541.791	8176	8407	8166	8274	8255	8175	8012	7671	7298	7023	6544	6053	5510	4878	4240													760.582	15.799	32.9541	49.2043	63.8495	77.0952	87.7831	96.3166	101.592	104.158
15.33	50	102										542.055	8192	8370	8212	8272	8256	8189	8025	7694	7287	7045	6572	6048	5492	4873	4225													761.332	15.6479	32.8435	48.8316	63.5772	76.8483	87.3152	95.682	101.226	103.462
15.34	49	92										542.319	8222	8370	8302	8315	8313	8229	8091	7744	7356	7078	6613	6097	5545	4914	4269													762.081	15.6223	32.6694	48.659	63.0893	76.0386	86.9832	94.9477	100.732	102.795
15.35	49	88										542.583	8245	8410	8332	8368	8366	8258	8134	7762	7438	7108	6619	6129	5601	4958	4319													762.831	15.4266	32.3456	47.9955	62.4018	75.4251	86.0209	93.9621	99.566	101.976
15.36	51	105										542.847	8277	8441	8351	8414	8408	8306	8167	7786	7499	7146	6659	6139	5630	4989	4329													763.581	15.4026	32.1345	47.7012	62.1624	74.8389	85.3808	93.5098	98.9378	101.281
15.37	52	115										543.11	8307	8478	8391	8430	8405	8359	8170	7793	7485	7170	6666	6152	5651	5002	4294													764.33	15.2612	31.9653	47.5303	62.0627	74.7627	85.1972	93.4381	98.6116	101.058
15.38	50	112										543.374	8378	8558	8475	8502	8446	8403	8214	7805	7482	7223	6708	6207	5674	5058	4331													765.08	15.1023	31.5921	47.0364	61.2124	74.0287	84.5029	92.4466	97.8429	100.107
15.39	49	108										543.638	8411	8602	8561	8563	8538	8464	8276	7874	7555	7254	6809	6269	5717	5104	4411													765.829	14.9885	31.4389	46.8697	60.7433	73.4751	83.7532	91.9054	97.114	99.574
15.4	51	102										543.902	8452	8648	8588	8578	8607	8529	8329	7944	7619	7279	6861	6322	5759	5117	4464													766.578	14.8826	31.2124	46.505	60.5159	73.0977	83.2059	91.3962	96.8329	99.0168
15.41	52	96										544.165	8502	8669	8606	8585	8630	8551	8388	7954	7640	7309	6851	6335	5742	5111	4446													767.327	14.8455	31.0402	46.157	60.0944	72.5898	82.9283	90.7558	96.0025	98.3071
15.42	53	88										544.429	8463	8626	8609	8582	8587	8515	8366	7930	7623	7290	6812	6293	5673	5062	4398													768.077	14.6079	30.6442	45.568	59.3686	71.5417	82.0131	89.7032	95.0029	97.534
15.43	51	89										544.693	8456	8664	8595	8648	8615	8492	8355	7965	7636	7323	6827	6298	5699	5078	4437													768.826	14.5013	30.5017	45.1416	58.8007	71.3967	81.3527	89.238	94.5824	96.506
15.44	47	94										544.956	8522	8703	8616	8694	8656	8532	8363	7985	7663	7365	6877	6333	5771	5135	4460													769.574	14.454	30.1887	45.0524	58.5582	70.6374	81.0156	88.6041	93.6956	96.1325
15.45	47	97										545.22	8575	8690	8683	8713	8662	8587	8406	7990	7677	7357	6878	6370	5781	5157	4460													770.323	14.3302	29.9766	44.5831	58.0914	70.1967	80.1058	87.8877	92.9686	95.3723
15.46	48	98										545.484	8611	8692	8717	8712	8681	8597	8435	7974	7695	7363	6860	6396	5770	5144	4476													771.072	14.1839	29.7031	44.2923	57.5006	69.5204	79.5992	87.3683	92.2996	94.7044
15.47	53	95										545.748	8615	8711	8709	8694	8693	8587	8438	7957	7698	7370	6859	6412	5780	5128	4444													771.821	13.9999	29.3213	44.0083	57.0015	69.0594	78.8615	86.7031	91.6562	93.912
15.48	59	91										546.011	8665	8776	8734	8757	8744	8622	8522	8037	7743	7413	6923	6454	5835	5159	4452													772.569	13.9702	29.1693	43.6272	56.72	68.6225	78.3219	85.8964	91.0248	93.5367
15.49	56	92										546.275	8679	8817	8725	8826	8775	8650	8563	8073	7758	7424	6968	6467	5832	5163	4458													773.318	13.896	28.9456	43.2478	56.4084	68.156	78.0461	85.3964	90.4482	92.9071
15.5	53	92										546.539	8667	8805	8712	8810	8786	8619	8532	8070	7749	7417	6953	6412	5797	5140	4455													774.067	13.7596	28.7805	42.9337	55.6852	67.6687	77.6031	84.9495	90.1092	92.3948
15.51	48	96										546.802	8706	8835	8784	8829	8829	8675	8554	8103	7794	7467	6965	6432	5833	5188	4502													774.815	13.6861	28.6236	42.6223	55.4942	67.1322	76.9219	84.3723	89.3821	91.6879
15.52	44	99										547.066	8744	8845	8859	8876	8860	8750	8578	8126	7803	7500	6991	6468	5886	5227	4526													775.563	13.5156	28.3077	42.3352	55.2598	66.7267	76.338	83.8592	88.5502	91.2096
15.53	46	100										547.33	8758	8868	8928	8903	8932	8792	8586	8169	7825	7527	7017	6470	5916	5236	4554													776.312	13.5344	28.1887	42.1251	54.8316	66.455	75.9403	83.2647	88.4064	90.5819
15.54	48	101										547.593	8797	8935	8969	8983	8968	8839	8630	8212	7863	7545	7050	6516	5915	5252	4576													777.06	13.2876	27.8913	41.695	54.1763	65.7658	75.0343	82.5204	87.5215	89.5726
15.55	48	96										547.857	8873	8996	9011	9082	8989	8898	8721	8262	7952	7593	7101	6571	5959	5295	4587													777.808	13.2228	27.7121	41.3111	53.8657	65.0785	74.5275	81.708	86.661	89.3411
15.56	48	96										548.12	8923	9025	9052	9088	9036	8915	8780	8289	8012	7670	7145	6619	5994	5336	4635													778.556	13.0074	27.3048	40.8452	53.2625	64.6222	73.8399	81.1353	85.9735	88.2287
15.57	50	106										548.384	8917	9057	9108	9088	9077	8925	8797	8315	7997	7698	7174	6649	6009	5365	4666													779.304	13.0193	27.3977	40.5834	53.1197	64.244	73.3984	80.472	85.4032	88.0289
15.58	51	113										548.648	8924	9093	9124	9119	9079	8963	8817	8347	7991	7677	7154	6661	6023	5370	4653													780.052	12.9521	27.0507	40.4281	52.6764	63.4895	73.0239	80.0024	84.9852	87.2694
15.59	52	111										548.911	8943	9108	9089	9137	9068	8978	8836	8348	8009	7673	7135	6682	5998	5365	4643													780.799	12.7944	26.8395	39.9633	51.9947	63.0413	72.1199	79.2549	84.2545	86.4943
15.6	53	106										549.175	8914	9097	9093	9130	9074	8993	8810	8336	8015	7708	7178	6667	5949	5364	4635													781.547	12.6347	26.4776	39.542	51.6918	62.6883	71.7565	78.9572	83.5191	86.0931
15.61	53	98										549.438	8924	9124	9154	9115	9103	9048	8802	8342	8025	7734	7200	6645	5977	5365	4611													782.295	12.5858	26.4218	39.4195	51.4849	62.4511	71.3822	78.5073	83.1931	85.7899
15.62	53	98										549.702	8952	9115	9168	9160	9141	9077	8822	8330	8016	7725	7182	6629	6007	5343	4606													783.042	12.4705	26.1832	39.1202	50.9013	61.5743	70.7056	77.5902	82.493	84.8228
15.63	52	105										549.965	8986	9147	9204	9243	9184	9101	8896	8372	8061	7759	7206	6663	6046	5392	4648													783.789	12.3227	25.8735	38.6006	50.3413	61.2659	70.0691	76.9107	82.0374	83.9206
15.64	52	110										550.229	9021	9212	9230	9263	9220	9100	8932	8433	8095	7793	7264	6702	6114	5460	4679													784.537	12.2489	25.6031	38.4565	50.1566	60.631	69.6685	76.5994	81.1821	83.6282
15.65	53	115										550.492	9073	9244	9227	9258	9232	9129	8960	8444	8124	7818	7283	6728	6107	5445	4697													785.284	12.2056	25.4959	38.1132	49.7009	60.3622	68.9965	76.058	80.6637	82.9643
15.66	55	108										550.756	9165	9307	9277	9330	9269	9183	9030	8507	8190	7835	7330	6762	6127	5447	4718													786.031	12.0789	25.3229	37.6472	49.2078	59.9551	68.4916	75.4648	80.1321	82.3476
15.67	58	96										551.019	9198	9351	9331	9371	9303	9204	9062	8550	8200	7857	7375	6796	6168	5487	4733													786.779	11.9274	25.1772	37.6558	48.9729	59.4293	68.4113	74.8681	79.7914	81.9162
15.68	54	99										551.283	9222	9382	9362	9398	9335	9220	9042	8552	8207	7916	7380	6835	6195	5514	4747													787.525	11.8725	24.8703	37.3008	48.4421	58.8167	67.552	74.4289	78.9597	81.1622
15.69	48	105										551.546	9277	9439	9440	9486	9421	9291	9111	8613	8305	8001	7431	6914	6263	5588	4812													788.273	11.7199	24.5666	36.8022	48.0291	58.2325	66.8173	73.4079	78.1738	80.4812
15.7	46	105										551.81	9267	9452	9492	9497	9428	9304	9155	8626	8320	8012	7450	6918	6253	5597	4833													789.019	11.637	24.3357	36.6627	47.7358	57.7795	66.3016	73.1215	77.7602	80.0695
15.71	43	104										552.073	9240	9413	9442	9436	9372	9254	9099	8569	8259	7936	7381	6796	6168	5529	4784													789.766	11.5268	24.2536	36.2719	47.4295	57.3039	65.8172	72.5483	77.0915	79.5655
15.72	43	96										552.337	9246	9410	9410	9400	9395	9249	9083	8565	8231	7906	7359	6734	6152	5497	4755													790.513	11.4818	23.9108	35.8501	46.9065	56.6759	65.1688	71.8659	76.311	78.6825
15.73	42	88										552.6	9300	9458	9465	9408	9460	9316	9106	8608	8267	7931	7405	6801	6203	5513	4773													791.26	11.3466	23.7603	35.625	46.6598	56.5442	65.0918	71.4515	76.058	78.5837
15.74	45	86										552.864	9357	9509	9514	9454	9492	9374	9130	8646	8288	7966	7437	6895	6248	5543	4820													792.006	11.2811	23.7131	35.2997	46.1932	56.0724	64.2966	70.9972	75.4424	77.7674
15.75	47	84										553.127	9396	9527	9510	9503	9472	9387	9162	8657	8315	7986	7438	6945	6253	5556	4834													792.753	11.1856	23.45	35.09	45.9131	55.6354	63.8623	70.4835	75.0157	77.1778
15.76	48	88										553.391	9414	9531	9491	9509	9452	9395	9165	8648	8360	7971	7420	6936	6228	5531	4810													793.499	11.0988	23.2649	34.9393	45.4639	55.2968	63.3984	70.0162	74.3167	76.6308
15.77	47	92										553.654	9445	9559	9488	9531	9491	9404	9156	8652	8360	8003	7413	6923	6228	5526	4816													794.245	11.0187	23.0396	34.4525	45.1568	54.6291	62.886	69.3355	73.6101	76.0571
15.78	43	100										553.917	9445	9564	9490	9524	9507	9437	9172	8637	8330	8033	7415	6920	6229	5526	4806													794.992	10.9658	22.9394	34.2214	44.8819	54.4298	62.3629	68.9077	73.2564	75.6295
15.79	42	104										554.181	9419	9569	9533	9502	9517	9435	9190	8614	8335	7998	7442	6900	6241	5546	4803													795.738	10.8558	22.7923	34.0216	44.5653	53.9792	62.2277	68.4189	72.9316	75.2051
15.8	47	100										554.444	9476	9579	9598	9564	9535	9435	9218	8633	8355	8021	7488	6872	6278	5561	4813													796.484	10.7548	22.5554	33.7365	44.1507	53.5673	61.4651	67.9581	72.2733	74.7195
15.81	50	100										554.708	9475	9580	9612	9624	9510	9433	9229	8668	8373	8048	7507	6872	6290	5553	4780													797.23	10.6258	22.2914	33.4644	43.6434	53.0098	61.1614	67.3157	71.761	73.9136
15.82	49	106										554.971	9494	9644	9645	9646	9557	9461	9249	8705	8408	8059	7514	6918	6315	5591	4805													797.976	10.6037	22.3093	33.195	43.5268	52.7215	60.7498	67.19	71.1629	73.5785
15.83	48	101										555.234	9533	9704	9688	9655	9634	9501	9301	8745	8426	8099	7548	6948	6325	5626	4837													798.722	10.4648	21.9999	33.015	43.0394	52.3689	60.2486	66.3221	70.6055	72.7986
15.84	46	87										555.498	9567	9726	9721	9691	9672	9538	9344	8793	8460	8137	7580	6997	6358	5662	4878													799.467	10.302	21.7032	32.5069	42.7148	51.6498	59.4322	65.4877	69.9331	72.0789
15.85	49	83										555.761	9685	9828	9822	9800	9755	9627	9428	8884	8551	8195	7632	7091	6450	5742	4970													800.213	10.2566	21.5805	32.2365	42.3015	51.36	58.988	65.3682	69.4552	71.7488
15.86	54	87										556.024	9708	9866	9845	9840	9750	9651	9431	8870	8549	8181	7646	7087	6444	5747	4974													800.959	10.2082	21.4878	32.0907	42.0614	51.1465	58.7435	64.9772	69.2002	71.5576
15.87	50	97										556.288	9661	9803	9775	9794	9710	9603	9421	8808	8465	8135	7628	7035	6407	5684	4899													801.704	10.1699	21.2731	31.8609	41.6857	50.5828	58.4402	64.3395	68.5259	70.857
15.88	41	110										556.551	9694	9797	9799	9812	9742	9618	9413	8827	8492	8173	7679	7064	6417	5686	4897													802.45	10.0815	21.0993	31.4921	41.3828	50.31	57.9649	63.8331	67.9504	70.2853
15.89	42	113										556.814	9741	9861	9854	9843	9744	9683	9434	8904	8578	8242	7714	7115	6437	5709	4929													803.195	9.9252	20.9042	31.295	41.0232	49.9883	57.4545	63.531	67.6969	69.9076
15.9	45	112										557.078	9745	9887	9853	9835	9767	9706	9493	8931	8597	8263	7666	7136	6450	5718	4918													803.94	9.8576	20.7344	31.0308	40.7876	49.4367	56.8133	62.9205	66.9128	69.104
15.91	47	101										557.341	9692	9846	9819	9785	9776	9675	9474	8873	8546	8213	7628	7088	6403	5684	4908													804.685	9.8426	20.5848	30.8612	40.5469	49.2243	56.5958	62.5262	66.6357	68.7475
15.92	48	87										557.604	9688	9829	9739	9754	9757	9611	9443	8851	8520	8154	7572	7061	6380	5643	4885													805.431	9.6968	20.3421	30.562	40.0007	48.6637	56.1015	62.0373	66.1414	68.3065
15.93	42	89										557.868	9701	9866	9742	9786	9764	9590	9437	8874	8508	8150	7570	7073	6385	5644	4883													806.176	9.603	20.2598	30.3611	39.8451	48.33	55.508	61.4019	65.6907	67.7488
15.94	37	93										558.131	9762	9898	9825	9890	9801	9637	9464	8918	8549	8210	7667	7109	6415	5690	4939													806.92	9.5265	20.0679	30.012	39.3568	47.8019	55.1372	60.8851	64.9688	67.2105
15.95	43	97										558.394	9813	9895	9858	9913	9802	9696	9486	8976	8612	8243	7709	7106	6420	5715	4967													807.665	9.4269	19.8734	29.8073	38.9058	47.3945	54.4756	60.3852	64.6266	66.5987
15.96	48	100										558.657	9845	9886	9850	9865	9799	9727	9518	8961	8629	8238	7720	7130	6417	5727	4973													808.41	9.3753	19.7952	29.5338	38.8077	47.0704	54.4151	60.1462	64.1693	66.3983
15.97	45	97										558.921	9841	9915	9864	9884	9816	9751	9542	8944	8652	8266	7719	7166	6455	5754	4952													809.155	9.2125	19.4015	29.2634	38.362	46.5986	53.8544	59.5723	63.4803	65.6063
15.98	43	95										559.184	9831	9953	9901	9918	9853	9781	9553	8945	8644	8292	7716	7177	6486	5762	4952													809.9	9.244	19.4118	29.1194	38.2156	46.3983	53.7068	59.288	63.3736	65.4226
15.99	45	95										559.447	9842	9967	9950	9933	9910	9784	9578	8959	8622	8299	7751	7155	6482	5753	4960													810.644	9.0758	19.3144	28.8502	37.9645	46.0959	53.1692	58.4572	62.6115	64.7116
16	47	95										559.71	9872	10006	9944	9951	9960	9796	9571	8988	8653	8324	7765	7138	6481	5755	4961													811.389	9.0114	19.0085	28.488	37.2922	45.6687	52.4218	58.1413	61.9802	64.1753
16.01	48	95										559.974	9870	10010	9920	9938	9972	9763	9574	8974	8664	8330	7754	7122	6459	5739	4976													812.133	8.9775	18.8539	28.3397	37.0993	45.2056	51.8502	57.7101	61.4836	63.8657
16.02	48	95										560.237	9901	10003	9941	9970	9950	9745	9581	8956	8670	8339	7763	7120	6439	5735	4993													812.877	8.9683	18.7814	28.1325	36.7348	45.0035	51.8428	57.365	61.2788	63.4042
16.03	46	94										560.5	9949	9996	9977	9979	9901	9773	9577	8964	8664	8331	7753	7114	6435	5741	4962													813.622	8.8939	18.7185	27.8182	36.6202	44.545	51.2997	57.089	60.8151	63.0818
16.04	46	95										560.763	9957	10026	10020	9982	9915	9832	9630	9019	8677	8346	7770	7132	6478	5761	4980													814.366	8.7475	18.4234	27.7766	36.3295	44.283	50.9966	56.5551	60.3776	62.441
16.05	48	98										561.026	10000	10084	10074	10031	9958	9887	9674	9094	8728	8391	7808	7209	6532	5802	5024													815.11	8.6545	18.2721	27.3916	35.8969	43.9058	50.6541	56.1066	59.8127	62.0202
16.06	45	95										561.289	9999	10069	10065	10060	9986	9920	9651	9100	8726	8399	7830	7225	6550	5786	5010													815.854	8.7004	18.2022	27.3768	35.8308	43.5862	50.3687	55.6462	59.5278	61.6352
16.07	39	88										561.553	9979	10072	10058	10075	10004	9905	9617	9098	8733	8380	7857	7211	6558	5757	5008													816.598	8.4913	18.0097	26.8862	35.2496	43.0352	49.7751	55.0095	58.858	60.8937
16.08	39	89										561.816	10011	10107	10076	10084	10015	9886	9625	9121	8751	8390	7865	7223	6587	5757	4992													817.342	8.523	17.7336	26.5987	35.011	42.6556	49.2187	54.7752	58.3645	60.7073
16.09	43	94										562.079	10020	10096	10053	10053	10014	9832	9635	9096	8698	8382	7822	7209	6583	5757	4982													818.085	8.3735	17.7542	26.5145	34.8053	42.5717	48.9287	54.3916	58.0769	60.358
16.1	43	98										562.342	10023	10148	10082	10041	10040	9805	9639	9127	8715	8374	7810	7213	6567	5790	5019													818.829	8.2337	17.4443	26.3386	34.3784	42.0961	48.6791	53.8889	57.759	59.8052
16.11	42	100										562.605	10122	10249	10186	10125	10150	9890	9744	9248	8826	8442	7917	7280	6634	5892	5110													819.573	8.1957	17.34	26.0424	34.1879	41.7006	48.0512	53.4966	57.0064	59.289
16.12	41	96										562.868	10156	10280	10195	10172	10190	9956	9804	9265	8857	8441	7938	7287	6630	5918	5111													820.316	8.212	17.2799	26.0654	34.0231	41.3268	48.0337	53.1522	56.8877	58.8131
16.13	39	91										563.131	10100	10273	10201	10174	10147	10009	9797	9234	8855	8429	7924	7271	6609	5882	5094													821.059	8.0769	17.0337	25.6405	33.7136	41.0778	47.7589	52.7166	56.3965	58.3698
16.14	38	94										563.394	10126	10280	10240	10219	10155	10054	9810	9249	8898	8491	7953	7319	6641	5900	5127													821.803	8.0548	16.8326	25.3447	33.3539	40.6842	47.192	52.0744	55.7781	57.887
16.15	37	97										563.657	10151	10237	10202	10210	10150	10033	9780	9213	8876	8485	7908	7312	6608	5884	5090													822.546	7.9613	16.6817	24.9964	33.1366	40.1822	46.6357	51.6149	55.4197	57.3519
16.16	40	98										563.921	10134	10210	10222	10164	10120	10041	9778	9156	8838	8457	7870	7288	6607	5864	5061													823.289	7.9461	16.7408	25.076	32.898	40.1718	46.4826	51.6103	55.342	57.2414
16.17	43	99										564.184	10118	10200	10246	10160	10097	9989	9761	9128	8825	8438	7860	7278	6604	5849	5044													824.033	7.8456	16.4248	24.8464	32.529	39.8465	46.0367	51.0337	54.5815	56.7485
[truncated: 5,379 more rows]
[truncated: 14 more columns]

## Sheet: Fig. 4
Fig. 4a-XRD patterns						Fig. 4b-Luminous performance					Fig. 4c-Concentration-dependent PL intensity			Fig. 4e-Line scanning profile
[truncated: 5,998 more rows]

[truncated: 35 more sheets: Fig. 5, Fig. S3, Fig. S5, Fig. S6, Fig. S7, Fig. S8, Fig. S9, Fig. S11, Fig. S13, Fig. S14, Fig. S15, Fig. S16, Fig. S17, Fig. S19, Fig. S20, Fig. S21, Fig. S22, Fig. S23, Fig. S25, Fig. S27 …]
